# Supplementary material for: Synthesis of a rhodium(iii) dinitrogen complex using a calix[4]arene-based diphosphine ligand
Source: Chem Commun (Camb). 2023 Jan 23;59(15):2150–2. doi: 10.1039/d2cc06837k (PMC9933454; doi:10.1039/d2cc06837k)
Supplement: CC-059-D2CC06837K-s003 [file CC-059-D2CC06837K-s003.cif]

# Electronic Supplementary Material (ESI) for Chemical Communications.
# This journal is © The Royal Society of Chemistry 2023

####################################################################### 
# 
# This file contains crystal structure data downloaded from the 
# Cambridge Structural Database (CSD) hosted by the Cambridge 
# Crystallographic Data Centre (CCDC).
# 
# Full information about CCDC data access policies and citation 
# guidelines are available at http://www.ccdc.cam.ac.uk/access/V1 
# 
# Audit and citation data items may have been added by the CCDC. 
# Please retain this information to preserve the provenance of 
# this file and to allow appropriate attribution of the data. 
# 
#######################################################################

data_1-OH2
_database_code_depnum_ccdc_archive 'CCDC 2225292'
loop_
_audit_author_name
_audit_author_address
'Adrian Chaplin'
;University of Warwick
United Kingdom
;
_audit_update_record             
;
2022-12-08 deposited with the CCDC.	2023-02-01 downloaded from the CCDC.
;

#====================================================================
# [Rh(biph)(CxP2)(OH2)][Al(OC(CF3)3)4].1.5hexane
#--------------------------------------------------------------------
# Collected and solved by Adrian Chaplin
#--------------------------------------------------------------------  
# Start Validation Reply Form 

_vrf_PLAT420_1-OH2               
; 
PROBLEM: D-H Without Acceptor       O1       --H2A      .     Please Check 
PROBLEM: D-H Without Acceptor       O1       --H2B      .     Please Check
RESPONSE: 
These bonds are those of the coordinated water molecule. 
;

_vrf_PLAT910_1-OH2               
; 
PROBLEM: Missing # of FCF Reflection(s) Below Theta(Min).         43 Note  
RESPONSE: 
In the context of the data set collected, this is a small number of 
reflections.
See _diffrn_reflns_number and 
_diffrn_reflns_point_group_measured_fraction_full 
;

_vrf_PLAT301_1-OH2               
; 
PROBLEM: Main Residue  Disorder ..............(Resd  1  )        63% Note  
PROBLEM: Main Residue  Disorder ..............(Resd  2  )         7% Note  
RESPONSE: 
The structure contains a significant degree of disorder. 
See _publ_section_exptl_refinement.
;

_vrf_PLAT302_1-OH2               
; 
PROBLEM: Anion/Solvent/Minor-Residue Disorder (Resd  3  )       100% Note 
PROBLEM: Anion/Solvent/Minor-Residue Disorder (Resd  4  )       100% Note  
PROBLEM: Anion/Solvent/Minor-Residue Disorder (Resd  5  )       100% Note  
PROBLEM: Anion/Solvent/Minor-Residue Disorder (Resd  6  )       100% Note  
RESPONSE: 
The structure contains a significant degree of disorder. 
See _publ_section_exptl_refinement.
;
#====================================================================

_audit_creation_date             2019-03-24
_audit_creation_method           
;
Olex2 1.2
(compiled 2018.05.29 svn.r3510 for OlexSys, GUI svn.r5506)
;
_shelx_SHELXL_version_number     2014/7
_chemical_name_common            .
_chemical_name_systematic        .
_chemical_formula_moiety         'C78 H80 O5 P2 Rh, Al C16 F36 O4, 1.5(C6 H14)'
_chemical_formula_sum            'C103 H101 Al F36 O9 P2 Rh'
_chemical_formula_weight         2358.66
_chemical_absolute_configuration .
_chemical_melting_point          'not measured'
loop_
_atom_type_symbol
_atom_type_description
_atom_type_scat_dispersion_real
_atom_type_scat_dispersion_imag
_atom_type_scat_source
C C 0.0033 0.0016 'International Tables Vol C Tables 4.2.6.8 and 6.1.1.4'
H H 0.0000 0.0000 'International Tables Vol C Tables 4.2.6.8 and 6.1.1.4'
Al Al 0.0645 0.0514 'International Tables Vol C Tables 4.2.6.8 and 6.1.1.4'
F F 0.0171 0.0103 'International Tables Vol C Tables 4.2.6.8 and 6.1.1.4'
O O 0.0106 0.0060 'International Tables Vol C Tables 4.2.6.8 and 6.1.1.4'
P P 0.1023 0.0942 'International Tables Vol C Tables 4.2.6.8 and 6.1.1.4'
Rh Rh -1.1178 0.9187 'International Tables Vol C Tables 4.2.6.8 and 6.1.1.4'

_shelx_space_group_comment       
;
The symmetry employed for this shelxl refinement is uniquely defined
by the following loop, which should always be used as a source of
symmetry information in preference to the above space-group names.
They are only intended as comments.
;
_space_group_crystal_system      triclinic
_space_group_IT_number           2
_space_group_name_H-M_alt        'P -1'
_space_group_name_Hall           '-P 1'
loop_
_space_group_symop_operation_xyz
'x, y, z'
'-x, -y, -z'

_cell_length_a                   15.5193(3)
_cell_length_b                   18.9980(4)
_cell_length_c                   20.2822(3)
_cell_angle_alpha                68.8958(17)
_cell_angle_beta                 81.7243(14)
_cell_angle_gamma                69.6826(19)
_cell_volume                     5230.51(19)
_cell_formula_units_Z            2
_cell_measurement_reflns_used    68161
_cell_measurement_temperature    150(2)
_cell_measurement_theta_max      34.1640
_cell_measurement_theta_min      3.3640
_shelx_estimated_absorpt_T_max   .
_shelx_estimated_absorpt_T_min   .
_exptl_absorpt_coefficient_mu    0.322
_exptl_absorpt_correction_T_max  1.00000
_exptl_absorpt_correction_T_min  0.82755
_exptl_absorpt_correction_type   multi-scan
_exptl_absorpt_process_details   
;
CrysAlisPro 1.171.38.43d (Rigaku Oxford Diffraction, 2015)
Empirical absorption correction using spherical harmonics,
 implemented in SCALE3 ABSPACK scaling algorithm.
;
_exptl_absorpt_special_details   .
_exptl_crystal_colour            yellow
_exptl_crystal_colour_primary    yellow
_exptl_crystal_density_diffrn    1.498
_exptl_crystal_density_meas      'not measured'
_exptl_crystal_density_method    .
_exptl_crystal_description       block
_exptl_crystal_F_000             2406
_exptl_crystal_recrystallization_method 
'Crystals grown from CH2Cl2-hexane at 293 K'
_exptl_crystal_size_max          0.4
_exptl_crystal_size_mid          0.2
_exptl_crystal_size_min          0.1
_exptl_special_details           .
_exptl_transmission_factor_max   .
_exptl_transmission_factor_min   .
_diffrn_reflns_av_R_equivalents  0.0299
_diffrn_reflns_av_unetI/netI     0.0216
_diffrn_reflns_Laue_measured_fraction_full 0.999
_diffrn_reflns_Laue_measured_fraction_max 0.999
_diffrn_reflns_limit_h_max       21
_diffrn_reflns_limit_h_min       -21
_diffrn_reflns_limit_k_max       26
_diffrn_reflns_limit_k_min       -26
_diffrn_reflns_limit_l_max       28
_diffrn_reflns_limit_l_min       -28
_diffrn_reflns_number            160824
_diffrn_reflns_point_group_measured_fraction_full 0.999
_diffrn_reflns_point_group_measured_fraction_max 0.999
_diffrn_reflns_theta_full        29.575
_diffrn_reflns_theta_max         29.575
_diffrn_reflns_theta_min         3.228
_diffrn_ambient_environment      N~2~
_diffrn_ambient_temperature      150(2)
_diffrn_detector                 'CCD plate'
_diffrn_detector_area_resol_mean 10.6093
_diffrn_detector_type            AtlasS2
_diffrn_measured_fraction_theta_full 0.999
_diffrn_measured_fraction_theta_max 0.999
_diffrn_measurement_details      
;
List of Runs (angles in degrees, time in seconds):

  # Type    Start    End  Width  t~exp~   \w     \q     \k     \f   Frames
#--------------------------------------------------------------------------
  1  \w    -91.00 -32.00   1.00   22.50    --  -24.05 141.00 -68.00   59
  2  \w     -1.00 101.00   1.00   22.50    --   25.30  37.00 -90.00  102
  3  \w    -20.00  67.00   1.00   22.50    --   25.30 -99.00-180.00   87
  4  \w     -1.00 101.00   1.00   22.50    --   25.30  37.00   0.00  102
  5  \w     34.00 114.00   1.00   22.50    --   25.30-178.00 150.00   80
  6  \w     -8.00 104.00   1.00   22.50    --   25.30  77.00 -90.00  112
  7  \w     34.00 114.00   1.00   22.50    --   25.30-178.00  90.00   80
  8  \w     -8.00 104.00   1.00   22.50    --   25.30  77.00 120.00  112
  9  \w   -114.00 -57.00   1.00   22.50    --  -24.05-178.00 -30.00   57
 10  \w   -114.00 -57.00   1.00   22.50    --  -24.05-178.00-180.00   57
 11  \w     -4.00  71.00   1.00   22.50    --   25.30  57.00  30.00   75
;
_diffrn_measurement_device       'four-circle diffractometer'
_diffrn_measurement_device_type  
'Rigaku Oxford Diffraction: SuperNova, Dual, Cu at zero, AtlasS2'
_diffrn_measurement_method       '\w scans'
_diffrn_orient_matrix_type       
'CrysAlisPro convention (1999,Acta A55,543-557)'
_diffrn_orient_matrix_UB_11      -0.0007924000
_diffrn_orient_matrix_UB_12      0.0355553000
_diffrn_orient_matrix_UB_13      0.0045036000
_diffrn_orient_matrix_UB_21      0.0013999000
_diffrn_orient_matrix_UB_22      -0.0191429000
_diffrn_orient_matrix_UB_23      0.0371793000
_diffrn_orient_matrix_UB_31      0.0487214000
_diffrn_orient_matrix_UB_32      -0.0123945000
_diffrn_orient_matrix_UB_33      -0.0018061000
_diffrn_radiation_monochromator  mirror
_diffrn_radiation_probe          x-ray
_diffrn_radiation_type           MoK\a
_diffrn_radiation_wavelength     0.71073
_diffrn_source                   'micro-focus sealed X-ray tube'
_diffrn_source_type              'SuperNova (Mo) X-ray Source'
_reflns_Friedel_coverage         0.000
_reflns_Friedel_fraction_full    .
_reflns_Friedel_fraction_max     .
_reflns_number_gt                25056
_reflns_number_total             29303
_reflns_special_details          
;
 Reflections were merged by SHELXL according to the crystal
 class for the calculation of statistics and refinement.
 
 _reflns_Friedel_fraction is defined as the number of unique
 Friedel pairs measured divided by the number that would be
 possible theoretically, ignoring centric projections and
 systematic absences.
;
_reflns_threshold_expression     'I > 2\s(I)'
_computing_cell_refinement       'CrysAlisPro 1.171.40.39a (Rigaku OD, 2019)'
_computing_data_collection       'CrysAlisPro 1.171.40.39a (Rigaku OD, 2019)'
_computing_data_reduction        'CrysAlisPro 1.171.40.39a (Rigaku OD, 2019)'
_computing_molecular_graphics    'Olex2 (Dolomanov et al., 2009)'
_computing_publication_material  'Olex2 (Dolomanov et al., 2009)'
_computing_structure_refinement  'ShelXL (Sheldrick, 2015)'
_computing_structure_solution    'ShelXT (Sheldrick, 2015)'
_refine_diff_density_max         0.995
_refine_diff_density_min         -0.537
_refine_diff_density_rms         0.071
_refine_ls_extinction_coef       .
_refine_ls_extinction_method     none
_refine_ls_goodness_of_fit_ref   1.042
_refine_ls_hydrogen_treatment    constr
_refine_ls_matrix_type           full
_refine_ls_number_parameters     1842
_refine_ls_number_reflns         29303
_refine_ls_number_restraints     2896
_refine_ls_R_factor_all          0.0544
_refine_ls_R_factor_gt           0.0446
_refine_ls_restrained_S_all      1.234
_refine_ls_shift/su_max          0.002
_refine_ls_shift/su_mean         0.000
_refine_ls_structure_factor_coef Fsqd
_refine_ls_weighting_details     
'w=1/[\s^2^(Fo^2^)+(0.0625P)^2^+5.0305P] where P=(Fo^2^+2Fc^2^)/3'
_refine_ls_weighting_scheme      calc
_refine_ls_wR_factor_gt          0.1192
_refine_ls_wR_factor_ref         0.1282
_refine_special_details          .
_olex2_refinement_description    
;
1. Fixed Uiso
 At 1.2 times of:
  All C(H) groups, All C(H,H) groups
 At 1.5 times of:
  All C(H,H,H) groups, All O(H,H) groups
2. Restrained distances
 C101-C102 \\sim C102-C103 \\sim C103-C104 \\sim C104-C105 \\sim C105-C106
\\sim C201-C202 \\sim C202-
 C203 \\sim C203-C204 \\sim C204-C205 \\sim C205-C206 \\sim C107-C108 \\sim
C108-C109 \\sim C109-
 C109_$1 \\sim C207-C208 \\sim C208-C209 \\sim C209-C209_$1
 with sigma of 0.01
 C107-C109 \\sim C108-C109_$1 \\sim C207-C209 \\sim C208-C209_$1 \\sim
C101-C103 \\sim C102-C104 ~
 C103-C105 \\sim C104-C106 \\sim C201-C203 \\sim C202-C204 \\sim C203-C205
\\sim C204-C206
 with sigma of 0.01
 C78-C77 \\sim C78A-C77A \\sim C79-C78 \\sim C79A-C78A \\sim C99-C98 \\sim
C99A-C98A \\sim C98-C97 ~
 C98A-C97A
 with sigma of 0.01
 O96-C97A \\sim O96-C97 \\sim O76-C77A \\sim O76-C77
 with sigma of 0.01
 C418-F28 \\sim C418-F29 \\sim C418-F30 \\sim C518-F28A \\sim C518-F29A \\sim
C518-F30A
 with sigma of 0.01
 F28-F29 \\sim F29-F30 \\sim F30-F28 \\sim F28A-F29A \\sim F29A-F30A \\sim
F30A-F28A
 with sigma of 0.01
 C417-F28 \\sim C417-F29 \\sim C417-F30 \\sim C417-F28A \\sim C417-F29A \\sim
C417-F30A
 with sigma of 0.01
 C419-F31 \\sim C419-F32 \\sim C419-F33 \\sim C519-F31A \\sim C519-F32A \\sim
C519-F33A
 with sigma of 0.01
 F31-F32 \\sim F32-F33 \\sim F33-F31 \\sim F31A-F32A \\sim F32A-F33A \\sim
F33A-F31A
 with sigma of 0.01
 C417-F31 \\sim C417-F32 \\sim C417-F33 \\sim C417-F31A \\sim C417-F32A \\sim
C417-F33A
 with sigma of 0.01
 C420-F34 \\sim C420-F35 \\sim C420-F36 \\sim C520-F34A \\sim C520-F35A \\sim
C520-F36A
 with sigma of 0.01
 F34-F35 \\sim F35-F36 \\sim F36-F34 \\sim F34A-F35A \\sim F35A-F36A \\sim
F36A-F34A
 with sigma of 0.01
 C417-F34 \\sim C417-F35 \\sim C417-F36 \\sim C417-F34A \\sim C417-F35A \\sim
C417-F36A
 with sigma of 0.01
 C417-C418 \\sim C417-C518 \\sim C417-C419 \\sim C417-C519 \\sim C417-C420
\\sim C417-C520
 with sigma of 0.01
 C418-C419 \\sim C419-C420 \\sim C420-C418 \\sim C518-C519 \\sim C519-C520
\\sim C520-C518
 with sigma of 0.01
 O416-C418 \\sim O416-C419 \\sim O416-C420 \\sim O416-C518 \\sim O416-C519
\\sim O416-C520
 with sigma of 0.01
 C413-F19 \\sim C413-F20 \\sim C413-F21 \\sim C513-F19A \\sim C513-F20A \\sim
C513-F21A
 with sigma of 0.01
 F19-F20 \\sim F20-F21 \\sim F21-F19 \\sim F19A-F20A \\sim F20A-F21A \\sim
F21A-F19A
 with sigma of 0.01
 C412-F19 \\sim C412-F20 \\sim C412-F21 \\sim C412-F19A \\sim C412-F20A \\sim
C412-F21A
 with sigma of 0.01
 C414-F22 \\sim C414-F23 \\sim C414-F24 \\sim C514-F22A \\sim C514-F23A \\sim
C514-F24A
 with sigma of 0.01
 F22-F23 \\sim F23-F24 \\sim F24-F22 \\sim F22A-F23A \\sim F23A-F24A \\sim
F24A-F22A
 with sigma of 0.01
 C412-F22 \\sim C412-F23 \\sim C412-F24 \\sim C412-F22A \\sim C412-F23A \\sim
C412-F24A
 with sigma of 0.01
 C415-F25 \\sim C415-F26 \\sim C415-F27 \\sim C515-F25A \\sim C515-F26A \\sim
C515-F27A
 with sigma of 0.01
 F25-F26 \\sim F26-F27 \\sim F27-F25 \\sim F25A-F26A \\sim F26A-F27A \\sim
F27A-F25A
 with sigma of 0.01
 C412-F25 \\sim C412-F26 \\sim C412-F27 \\sim C412-F25A \\sim C412-F26A \\sim
C412-F27A
 with sigma of 0.01
 C412-C413 \\sim C412-C513 \\sim C412-C414 \\sim C412-C514 \\sim C412-C415
\\sim C412-C515
 with sigma of 0.01
 C413-C414 \\sim C414-C415 \\sim C415-C413 \\sim C513-C514 \\sim C514-C515
\\sim C515-C513
 with sigma of 0.01
 O411-C413 \\sim O411-C414 \\sim O411-C415 \\sim O411-C513 \\sim O411-C514
\\sim O411-C515
 with sigma of 0.01
 C408-F10 \\sim C408-F11 \\sim C408-F12 \\sim C508-F10A \\sim C508-F11A \\sim
C508-F12A
 with sigma of 0.01
 F10-F11 \\sim F11-F12 \\sim F12-F10 \\sim F10A-F11A \\sim F11A-F12A \\sim
F12A-F10A
 with sigma of 0.01
 C407-F10 \\sim C407-F11 \\sim C407-F12 \\sim C407-F10A \\sim C407-F11A \\sim
C407-F12A
 with sigma of 0.01
 C409-F13 \\sim C409-F14 \\sim C409-F15 \\sim C509-F13A \\sim C509-F14A \\sim
C509-F15A
 with sigma of 0.01
 F13-F14 \\sim F14-F15 \\sim F15-F13 \\sim F13A-F14A \\sim F14A-F15A \\sim
F15A-F13A
 with sigma of 0.01
 C407-F13 \\sim C407-F14 \\sim C407-F15 \\sim C407-F13A \\sim C407-F14A \\sim
C407-F15A
 with sigma of 0.01
 C410-F16 \\sim C410-F17 \\sim C410-F18 \\sim C510-F16A \\sim C510-F17A \\sim
C510-F18A
 with sigma of 0.01
 F16-F17 \\sim F17-F18 \\sim F18-F16 \\sim F16A-F17A \\sim F17A-F18A \\sim
F18A-F16A
 with sigma of 0.01
 C407-F16 \\sim C407-F17 \\sim C407-F18 \\sim C407-F16A \\sim C407-F17A \\sim
C407-F18A
 with sigma of 0.01
 C407-C408 \\sim C407-C508 \\sim C407-C409 \\sim C407-C509 \\sim C407-C410
\\sim C407-C510
 with sigma of 0.01
 C408-C409 \\sim C409-C410 \\sim C410-C408 \\sim C508-C509 \\sim C509-C510
\\sim C510-C508
 with sigma of 0.01
 O406-C408 \\sim O406-C409 \\sim O406-C410 \\sim O406-C508 \\sim O406-C509
\\sim O406-C510
 with sigma of 0.01
3. Restrained planarity
 C101, C102, C103, C104, C105, C106
 with sigma of 0.01
 C201, C202, C203, C204, C205, C206
 with sigma of 0.01
 C107, C107_$1, C108, C108_$1, C109, C109_$1
 with sigma of 0.01
 C207, C207_$1, C208, C208_$1, C209, C209_$1
 with sigma of 0.01
4. Uiso/Uaniso restraints and constraints
C101 \\sim C102 \\sim C103 \\sim C104 \\sim C105 \\sim C106 \\sim C201 \\sim
C202 \\sim C203 \\sim C204 \\sim C205 \\sim C206 \\sim C107 \\sim C108 \\sim
C109 \\sim C207 \\sim C208 \\sim C209 \\sim C77 \\sim C79 \\sim C78 \\sim C77A
\\sim C78A \\sim C79A \\sim C97 \\sim C98 \\sim C99 \\sim C97A \\sim C98A \\sim
C99A \\sim F1 \\sim F2 \\sim F3 \\sim F4 \\sim F5 \\sim F6 \\sim F7 \\sim F8
\\sim F9 \\sim F10 \\sim F10A \\sim F11 \\sim F11A \\sim F12 \\sim F12A \\sim
F13 \\sim F13A \\sim F14 \\sim F14A \\sim F15 \\sim F15A \\sim F16 \\sim F16A
\\sim F17 \\sim F17A \\sim F18 \\sim F18A \\sim F19 \\sim F19A \\sim F20 \\sim
F20A \\sim F21 \\sim F21A \\sim F22 \\sim F22A \\sim F23 \\sim F23A \\sim F24
\\sim F24A \\sim F25 \\sim F25A \\sim F26 \\sim F26A \\sim F27 \\sim F27A \\sim
F28 \\sim F28A \\sim F29 \\sim F29A \\sim F30 \\sim F30A \\sim F31 \\sim F31A
\\sim F32 \\sim F32A \\sim F33 \\sim F33A \\sim F34 \\sim F34A \\sim F35 \\sim
F35A \\sim F36 \\sim F36A \\sim C417 \\sim C418 \\sim C419 \\sim C420 \\sim
C518 \\sim C519 \\sim C520 \\sim C412 \\sim C413 \\sim C414 \\sim C415 \\sim
C513 \\sim C514 \\sim C515 \\sim C407 \\sim C408 \\sim C409 \\sim C410 \\sim
C508 \\sim C509 \\sim C510: within 2A with sigma of 0.01 and sigma for terminal
atoms of 0.02
Uanis(C101) \\sim Ueq, Uanis(C102) \\sim Ueq, Uanis(C103) \\sim Ueq,
Uanis(C104) \\sim Ueq, Uanis(C105) \\sim Ueq, Uanis(C106) \\sim Ueq,
Uanis(C201) \\sim Ueq, Uanis(C202) \\sim Ueq, Uanis(C203) \\sim Ueq,
Uanis(C204) \\sim Ueq, Uanis(C205) \\sim Ueq, Uanis(C206) \\sim Ueq,
Uanis(C107) \\sim Ueq, Uanis(C108) \\sim Ueq, Uanis(C109) \\sim Ueq,
Uanis(C207) \\sim Ueq, Uanis(C208) \\sim Ueq, Uanis(C209) \\sim Ueq, Uanis(C77)
\\sim Ueq, Uanis(C79) \\sim Ueq, Uanis(C78) \\sim Ueq, Uanis(C77A) \\sim Ueq,
Uanis(C78A) \\sim Ueq, Uanis(C79A) \\sim Ueq, Uanis(C97) \\sim Ueq, Uanis(C98)
\\sim Ueq, Uanis(C99) \\sim Ueq, Uanis(C97A) \\sim Ueq, Uanis(C98A) \\sim Ueq,
Uanis(C99A) \\sim Ueq, Uanis(F1) \\sim Ueq, Uanis(F2) \\sim Ueq, Uanis(F3)
\\sim Ueq, Uanis(F4) \\sim Ueq, Uanis(F5) \\sim Ueq, Uanis(F6) \\sim Ueq,
Uanis(F7) \\sim Ueq, Uanis(F8) \\sim Ueq, Uanis(F9) \\sim Ueq, Uanis(F10) \\sim
Ueq, Uanis(F10A) \\sim Ueq, Uanis(F11) \\sim Ueq, Uanis(F11A) \\sim Ueq,
Uanis(F12) \\sim Ueq, Uanis(F12A) \\sim Ueq, Uanis(F13) \\sim Ueq, Uanis(F13A)
\\sim Ueq, Uanis(F14) \\sim Ueq, Uanis(F14A) \\sim Ueq, Uanis(F15) \\sim Ueq,
Uanis(F15A) \\sim Ueq, Uanis(F16) \\sim Ueq, Uanis(F16A) \\sim Ueq, Uanis(F17)
\\sim Ueq, Uanis(F17A) \\sim Ueq, Uanis(F18) \\sim Ueq, Uanis(F18A) \\sim Ueq,
Uanis(F19) \\sim Ueq, Uanis(F19A) \\sim Ueq, Uanis(F20) \\sim Ueq, Uanis(F20A)
\\sim Ueq, Uanis(F21) \\sim Ueq, Uanis(F21A) \\sim Ueq, Uanis(F22) \\sim Ueq,
Uanis(F22A) \\sim Ueq, Uanis(F23) \\sim Ueq, Uanis(F23A) \\sim Ueq, Uanis(F24)
\\sim Ueq, Uanis(F24A) \\sim Ueq, Uanis(F25) \\sim Ueq, Uanis(F25A) \\sim Ueq,
Uanis(F26) \\sim Ueq, Uanis(F26A) \\sim Ueq, Uanis(F27) \\sim Ueq, Uanis(F27A)
\\sim Ueq, Uanis(F28) \\sim Ueq, Uanis(F28A) \\sim Ueq, Uanis(F29) \\sim Ueq,
Uanis(F29A) \\sim Ueq, Uanis(F30) \\sim Ueq, Uanis(F30A) \\sim Ueq, Uanis(F31)
\\sim Ueq, Uanis(F31A) \\sim Ueq, Uanis(F32) \\sim Ueq, Uanis(F32A) \\sim Ueq,
Uanis(F33) \\sim Ueq, Uanis(F33A) \\sim Ueq, Uanis(F34) \\sim Ueq, Uanis(F34A)
\\sim Ueq, Uanis(F35) \\sim Ueq, Uanis(F35A) \\sim Ueq, Uanis(F36) \\sim Ueq,
Uanis(F36A) \\sim Ueq, Uanis(C417) \\sim Ueq, Uanis(C418) \\sim Ueq,
Uanis(C419) \\sim Ueq, Uanis(C420) \\sim Ueq, Uanis(C518) \\sim Ueq,
Uanis(C519) \\sim Ueq, Uanis(C520) \\sim Ueq, Uanis(C412) \\sim Ueq,
Uanis(C413) \\sim Ueq, Uanis(C414) \\sim Ueq, Uanis(C415) \\sim Ueq,
Uanis(C513) \\sim Ueq, Uanis(C514) \\sim Ueq, Uanis(C515) \\sim Ueq,
Uanis(C407) \\sim Ueq, Uanis(C408) \\sim Ueq, Uanis(C409) \\sim Ueq,
Uanis(C410) \\sim Ueq, Uanis(C508) \\sim Ueq, Uanis(C509) \\sim Ueq,
Uanis(C510) \\sim Ueq: with sigma of 0.006 and sigma for terminal atoms of 0.012
Uanis(F31A) = Uanis(F31)
5. Others
 Sof(C97A)=Sof(H97C)=Sof(H97D)=Sof(C98A)=Sof(H98C)=Sof(H98D)=Sof(C99A)=
 Sof(H99D)=Sof(H99E)=Sof(H99F)=1-FVAR(1)
 Sof(C97)=Sof(H97A)=Sof(H97B)=Sof(C98)=Sof(H98A)=Sof(H98B)=Sof(C99)=Sof(H99A)=
 Sof(H99B)=Sof(H99C)=FVAR(1)
 Sof(C77A)=Sof(H77C)=Sof(H77D)=Sof(C78A)=Sof(H78C)=Sof(H78D)=Sof(C79A)=
 Sof(H79D)=Sof(H79E)=Sof(H79F)=1-FVAR(2)
 Sof(C77)=Sof(H77A)=Sof(H77B)=Sof(C78)=Sof(H78A)=Sof(H78B)=Sof(C79)=Sof(H79A)=
 Sof(H79B)=Sof(H79C)=FVAR(2)
 Sof(F28A)=Sof(F29A)=Sof(F30A)=Sof(F31A)=Sof(F32A)=Sof(F33A)=Sof(F34A)=
 Sof(F35A)=Sof(F36A)=Sof(C518)=Sof(C519)=Sof(C520)=1-FVAR(3)
 Sof(F28)=Sof(F29)=Sof(F30)=Sof(F31)=Sof(F32)=Sof(F33)=Sof(F34)=Sof(F35)=
 Sof(F36)=Sof(C418)=Sof(C419)=Sof(C420)=FVAR(3)
 Sof(F19A)=Sof(F20A)=Sof(F21A)=Sof(F22A)=Sof(F23A)=Sof(F24A)=Sof(F25A)=
 Sof(F26A)=Sof(F27A)=Sof(C513)=Sof(C514)=Sof(C515)=1-FVAR(4)
 Sof(F19)=Sof(F20)=Sof(F21)=Sof(F22)=Sof(F23)=Sof(F24)=Sof(F25)=Sof(F26)=
 Sof(F27)=Sof(C413)=Sof(C414)=Sof(C415)=FVAR(4)
 Sof(F10A)=Sof(F11A)=Sof(F12A)=Sof(F13A)=Sof(F14A)=Sof(F15A)=Sof(F16A)=
 Sof(F17A)=Sof(F18A)=Sof(C508)=Sof(C509)=Sof(C510)=1-FVAR(5)
 Sof(F10)=Sof(F11)=Sof(F12)=Sof(F13)=Sof(F14)=Sof(F15)=Sof(F16)=Sof(F17)=
 Sof(F18)=Sof(C408)=Sof(C409)=Sof(C410)=FVAR(5)
 Sof(C207)=Sof(H8AA)=Sof(H9AA)=Sof(H0BA)=Sof(C208)=Sof(H1BA)=Sof(H2BA)=
 Sof(C209)=Sof(H3BA)=Sof(H4BA)=1-FVAR(6)
 Sof(C107)=Sof(HN)=Sof(HO)=Sof(HP)=Sof(C108)=Sof(HQ)=Sof(HR)=Sof(C109)=Sof(HS)=
 Sof(HT)=FVAR(6)
 Sof(C201)=Sof(H)=Sof(HA)=Sof(HB)=Sof(C202)=Sof(HC)=Sof(HD)=Sof(C203)=Sof(HE)=
 Sof(HF)=Sof(C204)=Sof(HG)=Sof(HH)=Sof(C205)=Sof(HI)=Sof(HJ)=Sof(C206)=Sof(HK)=
 Sof(HL)=Sof(HM)=1-FVAR(7)
 Sof(C101)=Sof(HU)=Sof(HV)=Sof(HW)=Sof(C102)=Sof(HX)=Sof(HY)=Sof(C103)=Sof(HZ)=
 Sof(H0AA)=Sof(C104)=Sof(H1AA)=Sof(H2AA)=Sof(C105)=Sof(H3AA)=Sof(H4AA)=
 Sof(C106)=Sof(H5AA)=Sof(H6AA)=Sof(H7AA)=FVAR(7)
6.a Rotating group:
 O1(H2A,H2B)
6.b Secondary CH2 refined with riding coordinates:
 C33(H33A,H33B), C53(H53A,H53B), C67(H67A,H67B), C68(H68A,H68B), C77(H77A,
 H77B), C77A(H77C,H77D), C78(H78A,H78B), C78A(H78C,H78D), C87(H87A,H87B),
 C88(H88A,H88B), C97(H97A,H97B), C97A(H97C,H97D), C98(H98A,H98B), C98A(H98C,
 H98D), C607(H60A,H60B), C708(H70A,H70B), C809(H80A,H80B), C906(H90A,H90B),
 C202(HC,HD), C203(HE,HF), C204(HG,HH), C205(HI,HJ), C108(HQ,HR), C109(HS,HT),
 C102(HX,HY), C103(HZ,H0AA), C104(H1AA,H2AA), C105(H3AA,H4AA), C208(H1BA,H2BA),
 C209(H3BA,H4BA)
6.c Aromatic/amide H refined with riding coordinates:
 C5(H5), C6(H6), C7(H7), C8(H8), C11(H11), C12(H12), C13(H13), C14(H14),
 C22(H22), C23(H23), C24(H24), C25(H25), C26(H26), C28(H28), C29(H29), C30(H30),
  C31(H31), C32(H32), C42(H42), C43(H43), C44(H44), C45(H45), C46(H46),
 C48(H48), C49(H49), C50(H50), C51(H51), C52(H52), C61(H61), C65(H65), C70(H70),
  C71(H71), C75(H75), C81(H81), C85(H85), C90(H90), C91(H91), C95(H95)
6.d Idealised Me refined as rotating group:
 C69(H69A,H69B,H69C), C79(H79A,H79B,H79C), C79A(H79D,H79E,H79F), C89(H89A,H89B,
 H89C), C99(H99A,H99B,H99C), C99A(H99D,H99E,H99F), C201(H,HA,HB), C206(HK,HL,
 HM), C107(HN,HO,HP), C101(HU,HV,HW), C106(H5AA,H6AA,H7AA), C207(H8AA,H9AA,H0BA)
;
_atom_sites_solution_hydrogens   mixed
_atom_sites_solution_primary     dual
_atom_sites_solution_secondary   difmap
loop_
_atom_site_label
_atom_site_type_symbol
_atom_site_fract_x
_atom_site_fract_y
_atom_site_fract_z
_atom_site_U_iso_or_equiv
_atom_site_adp_type
_atom_site_occupancy
_atom_site_site_symmetry_order
_atom_site_calc_flag
_atom_site_refinement_flags_posn
_atom_site_refinement_flags_adp
_atom_site_refinement_flags_occupancy
_atom_site_disorder_assembly
_atom_site_disorder_group
Rh1 Rh 0.20747(2) 0.65932(2) 0.78465(2) 0.01953(4) Uani 1 1 d . . . . .
P20 P 0.07885(3) 0.76364(3) 0.79992(2) 0.01994(8) Uani 1 1 d . . . . .
P40 P 0.32132(3) 0.54492(3) 0.77320(2) 0.01979(8) Uani 1 1 d . . . . .
O1 O 0.29790(10) 0.73405(9) 0.75033(10) 0.0379(4) Uani 1 1 d . . . . .
H2A H 0.2829 0.7887 0.7461 0.057 Uiso 1 1 d GR . . . .
H2B H 0.3612 0.7195 0.7361 0.057 Uiso 1 1 d GR . . . .
O66 O 0.36385(10) 0.98464(9) 0.75898(9) 0.0322(3) Uani 1 1 d . . . . .
O76 O 0.51121(10) 0.82303(9) 0.83353(8) 0.0325(3) Uani 1 1 d D . . . .
O86 O 0.63529(9) 0.74127(9) 0.72123(8) 0.0321(3) Uani 1 1 d . . . . .
O96 O 0.45980(9) 0.88140(9) 0.65425(7) 0.0284(3) Uani 1 1 d D . . . .
C4 C 0.21548(12) 0.61121(11) 0.88892(9) 0.0226(3) Uani 1 1 d . . . . .
C5 C 0.26838(14) 0.62720(13) 0.92802(11) 0.0309(4) Uani 1 1 d . . . . .
H5 H 0.3052 0.6604 0.9052 0.037 Uiso 1 1 calc R . . . .
C6 C 0.26626(17) 0.59350(15) 1.00145(12) 0.0389(5) Uani 1 1 d . . . . .
H6 H 0.3020 0.6039 1.0290 0.047 Uiso 1 1 calc R . . . .
C7 C 0.21267(17) 0.54509(14) 1.03461(11) 0.0392(5) Uani 1 1 d . . . . .
H7 H 0.2114 0.5229 1.0847 0.047 Uiso 1 1 calc R . . . .
C8 C 0.16103(15) 0.52877(12) 0.99543(11) 0.0325(4) Uani 1 1 d . . . . .
H8 H 0.1250 0.4950 1.0186 0.039 Uiso 1 1 calc R . . . .
C9 C 0.16156(12) 0.56177(11) 0.92166(10) 0.0237(3) Uani 1 1 d . . . . .
C10 C 0.10974(12) 0.55226(11) 0.87263(10) 0.0252(3) Uani 1 1 d . . . . .
C11 C 0.05257(14) 0.50550(13) 0.89045(13) 0.0343(4) Uani 1 1 d . . . . .
H11 H 0.0440 0.4761 0.9385 0.041 Uiso 1 1 calc R . . . .
C12 C 0.00816(16) 0.50203(15) 0.83769(15) 0.0422(5) Uani 1 1 d . . . . .
H12 H -0.0303 0.4695 0.8496 0.051 Uiso 1 1 calc R . . . .
C13 C 0.01949(16) 0.54551(15) 0.76814(14) 0.0402(5) Uani 1 1 d . . . . .
H13 H -0.0118 0.5432 0.7324 0.048 Uiso 1 1 calc R . . . .
C14 C 0.07641(14) 0.59304(13) 0.74933(12) 0.0318(4) Uani 1 1 d . . . . .
H14 H 0.0840 0.6227 0.7012 0.038 Uiso 1 1 calc R . . . .
C15 C 0.12184(12) 0.59645(11) 0.80178(10) 0.0234(3) Uani 1 1 d . . . . .
C21 C 0.02476(12) 0.82899(11) 0.71622(10) 0.0233(3) Uani 1 1 d . . . . .
C22 C 0.06868(14) 0.82018(13) 0.65364(11) 0.0301(4) Uani 1 1 d . . . . .
H22 H 0.1261 0.7796 0.6552 0.036 Uiso 1 1 calc R . . . .
C23 C 0.02970(18) 0.87000(15) 0.58868(12) 0.0389(5) Uani 1 1 d . . . . .
H23 H 0.0605 0.8637 0.5462 0.047 Uiso 1 1 calc R . . . .
C24 C -0.05350(18) 0.92829(15) 0.58623(13) 0.0437(6) Uani 1 1 d . . . . .
H24 H -0.0805 0.9623 0.5419 0.052 Uiso 1 1 calc R . . . .
C25 C -0.09831(17) 0.93779(15) 0.64815(14) 0.0461(6) Uani 1 1 d . . . . .
H25 H -0.1561 0.9781 0.6461 0.055 Uiso 1 1 calc R . . . .
C26 C -0.05927(15) 0.88875(13) 0.71302(12) 0.0361(5) Uani 1 1 d . . . . .
H26 H -0.0899 0.8959 0.7553 0.043 Uiso 1 1 calc R . . . .
C27 C -0.01402(12) 0.73251(11) 0.85428(10) 0.0246(3) Uani 1 1 d . . . . .
C28 C -0.01919(15) 0.71793(13) 0.92687(11) 0.0325(4) Uani 1 1 d . . . . .
H28 H 0.0240 0.7274 0.9486 0.039 Uiso 1 1 calc R . . . .
C29 C -0.08806(17) 0.68933(14) 0.96765(13) 0.0419(5) Uani 1 1 d . . . . .
H29 H -0.0928 0.6809 1.0169 0.050 Uiso 1 1 calc R . . . .
C30 C -0.14910(16) 0.67328(14) 0.93678(15) 0.0453(6) Uani 1 1 d . . . . .
H30 H -0.1953 0.6531 0.9649 0.054 Uiso 1 1 calc R . . . .
C31 C -0.14325(15) 0.68638(14) 0.86535(15) 0.0404(5) Uani 1 1 d . . . . .
H31 H -0.1851 0.6746 0.8444 0.048 Uiso 1 1 calc R . . . .
C32 C -0.07691(13) 0.71663(13) 0.82369(12) 0.0312(4) Uani 1 1 d . . . . .
H32 H -0.0742 0.7266 0.7742 0.037 Uiso 1 1 calc R . . . .
C33 C 0.09349(13) 0.83007(13) 0.84099(11) 0.0279(4) Uani 1 1 d . . . . .
H33A H 0.0354 0.8751 0.8355 0.033 Uiso 1 1 calc R . . . .
H33B H 0.1012 0.8006 0.8923 0.033 Uiso 1 1 calc R . . . .
C41 C 0.33952(13) 0.55013(12) 0.68151(10) 0.0251(3) Uani 1 1 d . . . . .
C42 C 0.29390(15) 0.61937(13) 0.62896(11) 0.0326(4) Uani 1 1 d . . . . .
H42 H 0.2520 0.6630 0.6414 0.039 Uiso 1 1 calc R . . . .
C43 C 0.30924(19) 0.62525(17) 0.55823(12) 0.0447(6) Uani 1 1 d . . . . .
H43 H 0.2782 0.6729 0.5225 0.054 Uiso 1 1 calc R . . . .
C44 C 0.3692(2) 0.5623(2) 0.54013(13) 0.0533(7) Uani 1 1 d . . . . .
H44 H 0.3796 0.5663 0.4918 0.064 Uiso 1 1 calc R . . . .
C45 C 0.4147(2) 0.4928(2) 0.59213(15) 0.0540(7) Uani 1 1 d . . . . .
H45 H 0.4558 0.4491 0.5793 0.065 Uiso 1 1 calc R . . . .
C46 C 0.40051(17) 0.48666(15) 0.66239(12) 0.0393(5) Uani 1 1 d . . . . .
H46 H 0.4324 0.4391 0.6978 0.047 Uiso 1 1 calc R . . . .
C47 C 0.30038(13) 0.45002(11) 0.81684(10) 0.0244(3) Uani 1 1 d . . . . .
C48 C 0.25075(15) 0.42494(13) 0.78279(12) 0.0315(4) Uani 1 1 d . . . . .
H48 H 0.2295 0.4567 0.7363 0.038 Uiso 1 1 calc R . . . .
C49 C 0.23227(18) 0.35381(14) 0.81644(14) 0.0409(5) Uani 1 1 d . . . . .
H49 H 0.1971 0.3376 0.7934 0.049 Uiso 1 1 calc R . . . .
C50 C 0.26482(19) 0.30642(14) 0.88338(14) 0.0440(6) Uani 1 1 d . . . . .
H50 H 0.2526 0.2574 0.9061 0.053 Uiso 1 1 calc R . . . .
C51 C 0.31480(18) 0.33021(14) 0.91701(13) 0.0407(5) Uani 1 1 d . . . . .
H51 H 0.3382 0.2970 0.9626 0.049 Uiso 1 1 calc R . . . .
C52 C 0.33119(15) 0.40238(13) 0.88467(11) 0.0316(4) Uani 1 1 d . . . . .
H52 H 0.3637 0.4194 0.9090 0.038 Uiso 1 1 calc R . . . .
C53 C 0.43614(13) 0.52204(11) 0.80489(10) 0.0255(3) Uani 1 1 d . . . . .
H53A H 0.4329 0.5032 0.8572 0.031 Uiso 1 1 calc R . . . .
H53B H 0.4782 0.4769 0.7906 0.031 Uiso 1 1 calc R . . . .
C60 C 0.17095(12) 0.86461(12) 0.81531(10) 0.0251(3) Uani 1 1 d . . . . .
C61 C 0.18672(12) 0.90456(11) 0.74464(10) 0.0245(3) Uani 1 1 d . . . . .
H61 H 0.1505 0.9068 0.7095 0.029 Uiso 1 1 calc R . . . .
C62 C 0.25459(12) 0.94142(11) 0.72410(10) 0.0249(3) Uani 1 1 d . . . . .
C63 C 0.30388(12) 0.94091(12) 0.77689(11) 0.0271(4) Uani 1 1 d . . . . .
C64 C 0.29280(13) 0.89775(12) 0.84780(11) 0.0279(4) Uani 1 1 d . . . . .
C65 C 0.22708(13) 0.85944(12) 0.86578(11) 0.0277(4) Uani 1 1 d . . . . .
H65 H 0.2201 0.8288 0.9138 0.033 Uiso 1 1 calc R . . . .
C67 C 0.32093(15) 1.06197(13) 0.76582(14) 0.0367(5) Uani 1 1 d . . . . .
H67A H 0.2845 1.0573 0.8106 0.044 Uiso 1 1 calc R . . . .
H67B H 0.2788 1.0969 0.7261 0.044 Uiso 1 1 calc R . . . .
C68 C 0.39349(18) 1.09727(16) 0.76538(17) 0.0466(6) Uani 1 1 d . . . . .
H68A H 0.4293 1.1022 0.7204 0.056 Uiso 1 1 calc R . . . .
H68B H 0.4361 1.0616 0.8046 0.056 Uiso 1 1 calc R . . . .
C69 C 0.3505(2) 1.17907(18) 0.7736(2) 0.0615(8) Uani 1 1 d . . . . .
H69A H 0.3085 1.2144 0.7347 0.092 Uiso 1 1 calc GR . . . .
H69B H 0.3990 1.2014 0.7727 0.092 Uiso 1 1 calc GR . . . .
H69C H 0.3163 1.1739 0.8188 0.092 Uiso 1 1 calc GR . . . .
C70 C 0.44302(18) 0.67427(19) 1.02409(12) 0.0475(6) Uani 1 1 d . . . . .
H70 H 0.4288 0.6404 1.0687 0.057 Uiso 1 1 calc R . . . .
C71 C 0.39201(16) 0.75397(18) 1.00039(12) 0.0428(6) Uani 1 1 d . . . . .
H71 H 0.3418 0.7743 1.0285 0.051 Uiso 1 1 calc R . . . .
C72 C 0.41281(14) 0.80513(15) 0.93604(11) 0.0329(4) Uani 1 1 d . . . . .
C73 C 0.48903(13) 0.77400(13) 0.89699(10) 0.0292(4) Uani 1 1 d . . . . .
C74 C 0.53931(14) 0.69312(14) 0.91880(11) 0.0316(4) Uani 1 1 d . . . . .
C75 C 0.51507(17) 0.64377(16) 0.98267(12) 0.0406(5) Uani 1 1 d . . . . .
H75 H 0.5483 0.5884 0.9982 0.049 Uiso 1 1 calc R . . . .
C77 C 0.55561(19) 0.87721(19) 0.83595(18) 0.0355(6) Uani 0.819(5) 1 d D U P A 1
H77A H 0.5319 0.8946 0.8775 0.043 Uiso 0.819(5) 1 calc R . P A 1
H77B H 0.5409 0.9250 0.7929 0.043 Uiso 0.819(5) 1 calc R . P A 1
C77A C 0.5854(9) 0.8407(10) 0.8547(6) 0.041(2) Uani 0.181(5) 1 d D U P A 2
H77C H 0.6337 0.7910 0.8794 0.050 Uiso 0.181(5) 1 calc R . P A 2
H77D H 0.5618 0.8731 0.8862 0.050 Uiso 0.181(5) 1 calc R . P A 2
C78 C 0.65812(18) 0.83836(17) 0.84069(18) 0.0399(7) Uani 0.819(5) 1 d D U P A 1
H78A H 0.6806 0.8141 0.8031 0.048 Uiso 0.819(5) 1 calc R . P A 1
H78B H 0.6732 0.7953 0.8869 0.048 Uiso 0.819(5) 1 calc R . P A 1
C78A C 0.6220(9) 0.8867(8) 0.7857(7) 0.045(2) Uani 0.181(5) 1 d D U P A 2
H78C H 0.5707 0.9328 0.7600 0.054 Uiso 0.181(5) 1 calc R . P A 2
H78D H 0.6471 0.8521 0.7563 0.054 Uiso 0.181(5) 1 calc R . P A 2
C79 C 0.7065(3) 0.8983(3) 0.8328(3) 0.0634(12) Uani 0.819(5) 1 d D U P A 1
H79A H 0.6927 0.9404 0.7866 0.095 Uiso 0.819(5) 1 calc GR . P A 1
H79B H 0.7730 0.8714 0.8363 0.095 Uiso 0.819(5) 1 calc GR . P A 1
H79C H 0.6849 0.9219 0.8703 0.095 Uiso 0.819(5) 1 calc GR . P A 1
C79A C 0.6963(13) 0.9166(12) 0.7954(12) 0.053(4) Uani 0.181(5) 1 d D U P A 2
H79D H 0.7139 0.9494 0.7494 0.079 Uiso 0.181(5) 1 calc GR . P A 2
H79E H 0.7500 0.8711 0.8165 0.079 Uiso 0.181(5) 1 calc GR . P A 2
H79F H 0.6731 0.9486 0.8266 0.079 Uiso 0.181(5) 1 calc GR . P A 2
C80 C 0.47950(12) 0.58724(11) 0.78095(10) 0.0228(3) Uani 1 1 d . . . . .
C81 C 0.52015(12) 0.59874(11) 0.83132(10) 0.0253(3) Uani 1 1 d . . . . .
H81 H 0.5130 0.5702 0.8799 0.030 Uiso 1 1 calc R . . . .
C82 C 0.57099(12) 0.65081(12) 0.81271(11) 0.0258(4) Uani 1 1 d . . . . .
C83 C 0.58006(12) 0.69345(11) 0.74155(11) 0.0261(4) Uani 1 1 d . . . . .
C84 C 0.53277(12) 0.68879(11) 0.69026(10) 0.0252(3) Uani 1 1 d . . . . .
C85 C 0.48523(12) 0.63381(11) 0.71051(10) 0.0236(3) Uani 1 1 d . . . . .
H85 H 0.4561 0.6280 0.6755 0.028 Uiso 1 1 calc R . . . .
C87 C 0.72441(14) 0.70391(13) 0.69536(12) 0.0333(4) Uani 1 1 d . . . . .
H87A H 0.7179 0.6791 0.6618 0.040 Uiso 1 1 calc R . . . .
H87B H 0.7621 0.6618 0.7352 0.040 Uiso 1 1 calc R . . . .
C88 C 0.77032(16) 0.76643(15) 0.65881(14) 0.0410(5) Uani 1 1 d . . . . .
H88A H 0.7776 0.7900 0.6931 0.049 Uiso 1 1 calc R . . . .
H88B H 0.7308 0.8094 0.6205 0.049 Uiso 1 1 calc R . . . .
C89 C 0.86352(18) 0.73187(19) 0.62804(16) 0.0529(7) Uani 1 1 d . . . . .
H89A H 0.8560 0.7120 0.5915 0.079 Uiso 1 1 calc GR . . . .
H89B H 0.9020 0.6879 0.6656 0.079 Uiso 1 1 calc GR . . . .
H89C H 0.8929 0.7733 0.6071 0.079 Uiso 1 1 calc GR . . . .
C90 C 0.28696(16) 0.84086(14) 0.54507(12) 0.0361(5) Uani 1 1 d . . . . .
H90 H 0.2480 0.8335 0.5177 0.043 Uiso 1 1 calc R . . . .
C91 C 0.37669(15) 0.79017(13) 0.55697(11) 0.0325(4) Uani 1 1 d . . . . .
H91 H 0.3983 0.7472 0.5389 0.039 Uiso 1 1 calc R . . . .
C92 C 0.43546(13) 0.80145(12) 0.59513(10) 0.0263(4) Uani 1 1 d . . . . .
C93 C 0.40233(13) 0.86631(11) 0.61940(10) 0.0249(3) Uani 1 1 d . . . . .
C94 C 0.31080(13) 0.91581(11) 0.61113(10) 0.0264(4) Uani 1 1 d . . . . .
C95 C 0.25409(14) 0.90215(13) 0.57303(11) 0.0317(4) Uani 1 1 d . . . . .
H95 H 0.1919 0.9354 0.5661 0.038 Uiso 1 1 calc R . . . .
C97 C 0.5075(2) 0.93319(19) 0.60377(15) 0.0316(6) Uani 0.817(5) 1 d D U P B 1
H97A H 0.4623 0.9816 0.5737 0.038 Uiso 0.817(5) 1 calc R . P B 1
H97B H 0.5491 0.9051 0.5728 0.038 Uiso 0.817(5) 1 calc R . P B 1
C97A C 0.5370(7) 0.9056(7) 0.6208(9) 0.041(3) Uani 0.183(5) 1 d D U P B 2
H97C H 0.5558 0.8918 0.5771 0.049 Uiso 0.183(5) 1 calc R . P B 2
H97D H 0.5898 0.8800 0.6529 0.049 Uiso 0.183(5) 1 calc R . P B 2
C98 C 0.56194(19) 0.95603(17) 0.64356(15) 0.0365(6) Uani 0.817(5) 1 d D U P B 1
H98A H 0.6012 0.9073 0.6779 0.044 Uiso 0.817(5) 1 calc R . P B 1
H98B H 0.5193 0.9891 0.6703 0.044 Uiso 0.817(5) 1 calc R . P B 1
C98A C 0.5034(8) 0.9944(7) 0.6042(7) 0.041(2) Uani 0.183(5) 1 d D U P B 2
H98C H 0.4736 1.0077 0.6467 0.049 Uiso 0.183(5) 1 calc R . P B 2
H98D H 0.4578 1.0201 0.5662 0.049 Uiso 0.183(5) 1 calc R . P B 2
C99 C 0.6222(3) 1.0023(3) 0.5939(2) 0.0553(11) Uani 0.817(5) 1 d D U P B 1
H99A H 0.5835 1.0507 0.5599 0.083 Uiso 0.817(5) 1 calc GR . P B 1
H99B H 0.6658 0.9691 0.5684 0.083 Uiso 0.817(5) 1 calc GR . P B 1
H99C H 0.6561 1.0168 0.6214 0.083 Uiso 0.817(5) 1 calc GR . P B 1
C99A C 0.5855(11) 1.0239(12) 0.5808(11) 0.050(4) Uani 0.183(5) 1 d D U P B 2
H99D H 0.6235 0.9990 0.5471 0.076 Uiso 0.183(5) 1 calc GR . P B 2
H99E H 0.6220 1.0099 0.6220 0.076 Uiso 0.183(5) 1 calc GR . P B 2
H99F H 0.5642 1.0819 0.5580 0.076 Uiso 0.183(5) 1 calc GR . P B 2
C607 C 0.35092(14) 0.88990(15) 0.90573(12) 0.0343(4) Uani 1 1 d . . . . .
H60A H 0.3887 0.9257 0.8862 0.041 Uiso 1 1 calc R . . . .
H60B H 0.3104 0.9061 0.9437 0.041 Uiso 1 1 calc R . . . .
C708 C 0.61334(14) 0.65994(13) 0.87091(12) 0.0317(4) Uani 1 1 d . . . . .
H70A H 0.6547 0.6075 0.8989 0.038 Uiso 1 1 calc R . . . .
H70B H 0.6504 0.6961 0.8497 0.038 Uiso 1 1 calc R . . . .
C809 C 0.53073(14) 0.74262(12) 0.61385(10) 0.0288(4) Uani 1 1 d . . . . .
H80A H 0.5751 0.7718 0.6063 0.035 Uiso 1 1 calc R . . . .
H80B H 0.5493 0.7099 0.5825 0.035 Uiso 1 1 calc R . . . .
C906 C 0.27426(14) 0.97880(12) 0.64603(11) 0.0290(4) Uani 1 1 d . . . . .
H90A H 0.2171 1.0188 0.6228 0.035 Uiso 1 1 calc R . . . .
H90B H 0.3199 1.0063 0.6404 0.035 Uiso 1 1 calc R . . . .
Al40 Al 0.84669(4) 0.25049(4) 0.73494(3) 0.02935(12) Uani 1 1 d . . . . .
F1 F 0.94340(13) 0.38709(15) 0.69861(16) 0.0887(7) Uani 1 1 d . U . . .
F2 F 0.87751(17) 0.45600(16) 0.60060(13) 0.0870(7) Uani 1 1 d . U . . .
F3 F 0.87192(15) 0.51279(13) 0.67530(14) 0.0816(6) Uani 1 1 d . U . . .
F4 F 0.83841(18) 0.40406(15) 0.81204(13) 0.0919(8) Uani 1 1 d . U . . .
F5 F 0.72923(15) 0.51275(12) 0.77028(11) 0.0725(6) Uani 1 1 d . U . . .
F6 F 0.7028(2) 0.40222(16) 0.81200(12) 0.0919(7) Uani 1 1 d . U . . .
F7 F 0.70477(15) 0.46215(11) 0.59665(10) 0.0693(5) Uani 1 1 d . U . . .
F8 F 0.69793(15) 0.55793(10) 0.63070(11) 0.0687(5) Uani 1 1 d . U . . .
F9 F 0.62100(12) 0.47936(13) 0.68598(13) 0.0751(6) Uani 1 1 d . U . . .
F10 F 0.8454(4) 0.2369(4) 0.9430(3) 0.0918(19) Uani 0.642(4) 1 d D U P C 1
F10A F 0.9513(6) 0.2674(4) 0.9184(4) 0.106(3) Uani 0.358(4) 1 d D U P C 2
F11 F 0.9601(5) 0.1377(4) 0.9931(2) 0.107(3) Uani 0.642(4) 1 d D U P C 1
F11A F 0.9617(9) 0.1511(7) 0.9901(3) 0.096(4) Uani 0.358(4) 1 d D U P C 2
F12 F 0.8542(3) 0.1193(3) 0.9548(2) 0.0988(15) Uani 0.642(4) 1 d D U P C 1
F12A F 0.8347(5) 0.2280(7) 0.9417(6) 0.103(4) Uani 0.358(4) 1 d D U P C 2
F13 F 1.0435(4) 0.0405(3) 0.9198(2) 0.1040(18) Uani 0.642(4) 1 d D U P C 1
F13A F 0.8572(6) 0.0901(5) 0.9292(5) 0.125(3) Uani 0.358(4) 1 d D U P C 2
F14 F 0.9429(5) 0.0635(4) 0.8477(4) 0.129(3) Uani 0.642(4) 1 d D U P C 1
F14A F 0.9216(8) 0.0764(5) 0.8359(5) 0.102(3) Uani 0.358(4) 1 d D U P C 2
F15 F 1.0619(4) 0.0904(4) 0.8119(3) 0.110(2) Uani 0.642(4) 1 d D U P C 1
F15A F 0.9975(7) 0.0324(4) 0.9274(5) 0.134(4) Uani 0.358(4) 1 d D U P C 2
F16 F 1.0477(4) 0.2448(4) 0.7950(3) 0.115(2) Uani 0.642(4) 1 d D U P C 1
F16A F 1.0734(6) 0.1211(6) 0.8008(5) 0.113(4) Uani 0.358(4) 1 d D U P C 2
F17 F 1.0983(3) 0.1699(3) 0.8971(3) 0.1072(18) Uani 0.642(4) 1 d D U P C 1
F17A F 1.1051(5) 0.1267(7) 0.8948(5) 0.133(4) Uani 0.358(4) 1 d D U P C 2
F18 F 0.9938(4) 0.2762(3) 0.8851(3) 0.1118(17) Uani 0.642(4) 1 d D U P C 1
F18A F 1.0649(7) 0.2305(6) 0.8060(6) 0.142(5) Uani 0.358(4) 1 d D U P C 2
F19 F 0.5522(4) 0.2189(6) 0.8167(5) 0.157(4) Uani 0.539(4) 1 d D U P D 1
F19A F 0.5553(4) 0.2212(5) 0.8201(4) 0.105(3) Uani 0.461(4) 1 d D U P D 2
F20 F 0.5947(3) 0.3238(2) 0.7571(3) 0.0843(14) Uani 0.539(4) 1 d D U P D 1
F20A F 0.6604(5) 0.2714(4) 0.8224(3) 0.094(2) Uani 0.461(4) 1 d D U P D 2
F21 F 0.6782(4) 0.2264(5) 0.8454(3) 0.105(2) Uani 0.539(4) 1 d D U P D 1
F21A F 0.6885(5) 0.1407(4) 0.8668(3) 0.127(3) Uani 0.461(4) 1 d D U P D 2
F22 F 0.6670(4) 0.1971(4) 0.6265(3) 0.1119(18) Uani 0.539(4) 1 d D U P D 1
F22A F 0.6650(6) 0.2769(5) 0.6214(3) 0.110(3) Uani 0.461(4) 1 d D U P D 2
F23 F 0.6459(4) 0.3157(3) 0.6360(3) 0.0936(19) Uani 0.539(4) 1 d D U P D 1
F23A F 0.5985(3) 0.3366(3) 0.6992(4) 0.098(2) Uani 0.461(4) 1 d D U P D 2
F24 F 0.5438(3) 0.2571(5) 0.6782(4) 0.125(3) Uani 0.539(4) 1 d D U P D 1
F24A F 0.5420(4) 0.2556(6) 0.6808(6) 0.150(5) Uani 0.461(4) 1 d D U P D 2
F25 F 0.7502(4) 0.0757(3) 0.7257(4) 0.0992(18) Uani 0.539(4) 1 d D U P D 1
F25A F 0.7036(4) 0.1217(4) 0.6734(4) 0.105(2) Uani 0.461(4) 1 d D U P D 2
F26 F 0.6053(4) 0.1114(5) 0.7534(5) 0.145(3) Uani 0.539(4) 1 d D U P D 1
F26A F 0.6140(5) 0.1006(5) 0.7704(5) 0.125(3) Uani 0.461(4) 1 d D U P D 2
F27 F 0.7076(4) 0.0841(3) 0.8347(3) 0.117(2) Uani 0.539(4) 1 d D U P D 1
F27A F 0.7618(4) 0.0634(3) 0.7814(4) 0.101(2) Uani 0.461(4) 1 d D U P D 2
F28 F 0.8434(3) 0.3048(3) 0.5650(3) 0.091(2) Uani 0.660(3) 1 d D U P E 1
F28A F 0.8384(4) 0.2108(4) 0.5706(3) 0.0713(17) Uani 0.340(3) 1 d D U P E 2
F29 F 0.9486(5) 0.2554(4) 0.4984(2) 0.088(2) Uani 0.660(3) 1 d D U P E 1
F29A F 0.9384(6) 0.2541(5) 0.4994(3) 0.055(3) Uani 0.340(3) 1 d D U P E 2
F30 F 0.9687(3) 0.33519(19) 0.54296(18) 0.0917(12) Uani 0.660(3) 1 d D U P E 1
F30A F 0.8530(5) 0.3213(4) 0.5639(5) 0.0545(19) Uani 0.340(3) 1 d D U P E 2
F31 F 1.1186(4) 0.1936(4) 0.5602(3) 0.0922(9) Uani 0.660(3) 1 d D U P E 1
F31A F 1.1117(6) 0.1897(7) 0.5539(5) 0.0922(9) Uani 0.340(3) 1 d D U P E 2
F32 F 1.1217(2) 0.1256(2) 0.66955(18) 0.0841(12) Uani 0.660(3) 1 d D U P E 1
F32A F 1.1120(4) 0.2052(5) 0.6533(3) 0.081(2) Uani 0.340(3) 1 d D U P E 2
F33 F 1.0930(3) 0.2512(3) 0.6385(3) 0.0876(13) Uani 0.660(3) 1 d D U P E 1
F33A F 1.0388(4) 0.3034(3) 0.5663(3) 0.0762(18) Uani 0.340(3) 1 d D U P E 2
F34 F 0.9722(4) 0.0763(2) 0.68751(18) 0.0843(13) Uani 0.660(3) 1 d D U P E 1
F34A F 1.0629(4) 0.0727(3) 0.6803(3) 0.086(2) Uani 0.340(3) 1 d D U P E 2
F35 F 1.0247(4) 0.0952(3) 0.5806(3) 0.0744(15) Uani 0.660(3) 1 d D U P E 1
F35A F 1.0028(7) 0.0952(5) 0.5827(4) 0.069(3) Uani 0.340(3) 1 d D U P E 2
F36 F 0.8806(2) 0.1440(2) 0.60144(18) 0.0758(9) Uani 0.660(3) 1 d D U P E 1
F36A F 0.9200(4) 0.0928(3) 0.6767(3) 0.0632(18) Uani 0.340(3) 1 d D U P E 2
O401 O 0.78917(12) 0.35077(10) 0.70738(10) 0.0420(4) Uani 1 1 d . . . . .
O406 O 0.88747(14) 0.22368(14) 0.81787(10) 0.0561(5) Uani 1 1 d D . . . .
O411 O 0.76926(13) 0.20581(11) 0.73099(10) 0.0481(4) Uani 1 1 d D . . . .
O416 O 0.93841(12) 0.22379(11) 0.68150(9) 0.0442(4) Uani 1 1 d D . . . .
C402 C 0.78237(16) 0.42508(14) 0.70213(14) 0.0380(5) Uani 1 1 d . . . . .
C403 C 0.8702(2) 0.4461(2) 0.6694(2) 0.0587(8) Uani 1 1 d . . . . .
C404 C 0.7615(2) 0.4373(2) 0.77441(17) 0.0583(7) Uani 1 1 d . . . . .
C405 C 0.7011(2) 0.48221(17) 0.65266(17) 0.0513(6) Uani 1 1 d . . . . .
C407 C 0.94972(19) 0.17561(18) 0.86822(13) 0.0657(8) Uani 1 1 d D U . . .
C408 C 0.9036(3) 0.1681(3) 0.9408(2) 0.0692(14) Uani 0.642(4) 1 d D U P C 1
C409 C 0.9999(3) 0.0938(3) 0.8619(2) 0.0805(16) Uani 0.642(4) 1 d D U P C 1
C410 C 1.0250(3) 0.2161(3) 0.8615(3) 0.0855(16) Uani 0.642(4) 1 d D U P C 1
C412 C 0.68368(18) 0.20159(15) 0.74051(14) 0.0523(6) Uani 1 1 d D U . . .
C413 C 0.6248(3) 0.2452(3) 0.7903(3) 0.0778(17) Uani 0.539(4) 1 d D U P D 1
C414 C 0.6356(4) 0.2434(3) 0.6671(3) 0.098(2) Uani 0.539(4) 1 d D U P D 1
C415 C 0.6871(4) 0.1144(3) 0.7663(3) 0.104(2) Uani 0.539(4) 1 d D U P D 1
C417 C 0.97359(14) 0.20539(13) 0.62283(11) 0.0393(5) Uani 1 1 d D U . . .
C418 C 0.9339(3) 0.2772(2) 0.55578(19) 0.0570(11) Uani 0.660(3) 1 d D U P E 1
C419 C 1.0801(3) 0.1937(3) 0.6230(2) 0.0597(12) Uani 0.660(3) 1 d D U P E 1
C420 C 0.9626(3) 0.1289(2) 0.6230(2) 0.0528(11) Uani 0.660(3) 1 d D U P E 1
C508 C 0.9256(5) 0.2047(4) 0.9311(3) 0.075(2) Uani 0.358(4) 1 d D U P C 2
C509 C 0.9322(5) 0.0927(3) 0.8916(3) 0.091(2) Uani 0.358(4) 1 d D U P C 2
C510 C 1.0470(4) 0.1648(5) 0.8419(4) 0.091(2) Uani 0.358(4) 1 d D U P C 2
C513 C 0.6475(4) 0.2069(4) 0.8151(3) 0.098(3) Uani 0.461(4) 1 d D U P D 2
C514 C 0.6202(4) 0.2696(4) 0.6849(3) 0.086(2) Uani 0.461(4) 1 d D U P D 2
C515 C 0.6893(4) 0.1197(3) 0.7398(4) 0.094(2) Uani 0.461(4) 1 d D U P D 2
C518 C 0.8993(4) 0.2491(3) 0.5632(3) 0.0481(16) Uani 0.340(3) 1 d D U P E 2
C519 C 1.0613(4) 0.2255(4) 0.5982(3) 0.057(2) Uani 0.340(3) 1 d D U P E 2
C520 C 0.9902(4) 0.1139(3) 0.6410(3) 0.060(2) Uani 0.340(3) 1 d D U P E 2
C201 C 0.5920(15) 0.8035(12) 0.4413(13) 0.138(7) Uani 0.232(6) 1 d D U P F 2
H H 0.5553 0.7860 0.4188 0.207 Uiso 0.232(6) 1 calc GR . P F 2
HA H 0.5966 0.8552 0.4101 0.207 Uiso 0.232(6) 1 calc GR . P F 2
HB H 0.5624 0.8084 0.4862 0.207 Uiso 0.232(6) 1 calc GR . P F 2
C202 C 0.6886(14) 0.7421(12) 0.4551(13) 0.123(4) Uani 0.232(6) 1 d D U P F 2
HC H 0.6996 0.7189 0.5066 0.147 Uiso 0.232(6) 1 calc R . P F 2
HD H 0.7353 0.7685 0.4321 0.147 Uiso 0.232(6) 1 calc R . P F 2
C203 C 0.6972(12) 0.6760(10) 0.4256(10) 0.140(3) Uani 0.232(6) 1 d D U P F 2
HE H 0.6503 0.6498 0.4486 0.168 Uiso 0.232(6) 1 calc R . P F 2
HF H 0.6861 0.6993 0.3742 0.168 Uiso 0.232(6) 1 calc R . P F 2
C204 C 0.7928(12) 0.6147(10) 0.4391(11) 0.138(3) Uani 0.232(6) 1 d D U P F 2
HG H 0.8391 0.6416 0.4164 0.165 Uiso 0.232(6) 1 calc R . P F 2
HH H 0.8034 0.5920 0.4906 0.165 Uiso 0.232(6) 1 calc R . P F 2
C205 C 0.8061(15) 0.5477(12) 0.4112(14) 0.137(4) Uani 0.232(6) 1 d D U P F 2
HI H 0.7957 0.5700 0.3597 0.164 Uiso 0.232(6) 1 calc R . P F 2
HJ H 0.7602 0.5204 0.4340 0.164 Uiso 0.232(6) 1 calc R . P F 2
C206 C 0.9028(17) 0.4874(13) 0.4255(16) 0.145(7) Uani 0.232(6) 1 d D U P F 2
HK H 0.9138 0.4515 0.3983 0.218 Uiso 0.232(6) 1 calc GR . P F 2
HL H 0.9083 0.4564 0.4760 0.218 Uiso 0.232(6) 1 calc GR . P F 2
HM H 0.9482 0.5156 0.4112 0.218 Uiso 0.232(6) 1 calc GR . P F 2
C107 C 0.2836(4) 0.0685(8) 0.9949(6) 0.133(4) Uani 0.724(8) 1 d D U P G 1
HN H 0.2730 0.0510 0.9577 0.200 Uiso 0.724(8) 1 calc GR . P G 1
HO H 0.2372 0.1198 0.9925 0.200 Uiso 0.724(8) 1 calc GR . P G 1
HP H 0.2793 0.0288 1.0412 0.200 Uiso 0.724(8) 1 calc GR . P G 1
C108 C 0.3793(4) 0.0774(4) 0.9845(4) 0.116(2) Uani 0.724(8) 1 d D U P G 1
HQ H 0.3887 0.1077 0.9344 0.139 Uiso 0.724(8) 1 calc R . P G 1
HR H 0.3845 0.1074 1.0140 0.139 Uiso 0.724(8) 1 calc R . P G 1
C109 C 0.4521(2) -0.0038(4) 1.0050(3) 0.105(2) Uani 0.724(8) 1 d D U P G 1
HS H 0.4466 -0.0337 0.9756 0.126 Uiso 0.724(8) 1 calc R . P G 1
HT H 0.4424 -0.0340 1.0551 0.126 Uiso 0.724(8) 1 calc R . P G 1
C101 C 0.6363(6) 0.8157(4) 0.4431(4) 0.131(3) Uani 0.768(6) 1 d D U P F 1
HU H 0.6667 0.8447 0.4019 0.197 Uiso 0.768(6) 1 calc GR . P F 1
HV H 0.6697 0.8020 0.4859 0.197 Uiso 0.768(6) 1 calc GR . P F 1
HW H 0.5730 0.8492 0.4475 0.197 Uiso 0.768(6) 1 calc GR . P F 1
C102 C 0.6357(5) 0.7348(4) 0.4334(4) 0.139(3) Uani 0.768(6) 1 d D U P F 1
HX H 0.6058 0.7041 0.4747 0.166 Uiso 0.768(6) 1 calc R . P F 1
HY H 0.6027 0.7471 0.3902 0.166 Uiso 0.768(6) 1 calc R . P F 1
C103 C 0.7365(5) 0.6887(3) 0.4273(2) 0.134(2) Uani 0.768(6) 1 d D U P F 1
HZ H 0.7643 0.7224 0.3869 0.161 Uiso 0.768(6) 1 calc R . P F 1
H0AA H 0.7672 0.6794 0.4706 0.161 Uiso 0.768(6) 1 calc R . P F 1
C104 C 0.7567(5) 0.6100(4) 0.4173(4) 0.132(2) Uani 0.768(6) 1 d D U P F 1
H1AA H 0.7269 0.6186 0.3738 0.159 Uiso 0.768(6) 1 calc R . P F 1
H2AA H 0.7297 0.5755 0.4576 0.159 Uiso 0.768(6) 1 calc R . P F 1
C105 C 0.8583(5) 0.5676(4) 0.4117(4) 0.150(3) Uani 0.768(6) 1 d D U P F 1
H3AA H 0.8844 0.6025 0.3711 0.179 Uiso 0.768(6) 1 calc R . P F 1
H4AA H 0.8875 0.5607 0.4548 0.179 Uiso 0.768(6) 1 calc R . P F 1
C106 C 0.8842(6) 0.4894(5) 0.4028(4) 0.133(3) Uani 0.768(6) 1 d D U P F 1
H5AA H 0.8842 0.4965 0.3525 0.200 Uiso 0.768(6) 1 calc GR . P F 1
H6AA H 0.8399 0.4623 0.4286 0.200 Uiso 0.768(6) 1 calc GR . P F 1
H7AA H 0.9457 0.4573 0.4214 0.200 Uiso 0.768(6) 1 calc GR . P F 1
C207 C 0.2844(6) 0.0626(19) 0.9837(17) 0.122(6) Uani 0.276(8) 1 d D U P G 2
H8AA H 0.2981 0.0921 0.9349 0.184 Uiso 0.276(8) 1 calc GR . P G 2
H9AA H 0.2541 0.1001 1.0093 0.184 Uiso 0.276(8) 1 calc GR . P G 2
H0BA H 0.2437 0.0331 0.9837 0.184 Uiso 0.276(8) 1 calc GR . P G 2
C208 C 0.3734(5) 0.0046(12) 1.0199(10) 0.115(3) Uani 0.276(8) 1 d D U P G 2
H1BA H 0.3809 -0.0495 1.0205 0.138 Uiso 0.276(8) 1 calc R . P G 2
H2BA H 0.3707 0.0031 1.0695 0.138 Uiso 0.276(8) 1 calc R . P G 2
C209 C 0.4556(4) 0.0295(8) 0.9814(7) 0.117(4) Uani 0.276(8) 1 d D U P G 2
H3BA H 0.4485 0.0836 0.9809 0.140 Uiso 0.276(8) 1 calc R . P G 2
H4BA H 0.4586 0.0310 0.9319 0.140 Uiso 0.276(8) 1 calc R . P G 2

loop_
_atom_site_aniso_label
_atom_site_aniso_U_11
_atom_site_aniso_U_22
_atom_site_aniso_U_33
_atom_site_aniso_U_23
_atom_site_aniso_U_13
_atom_site_aniso_U_12
Rh1 0.01783(6) 0.02126(7) 0.01872(6) -0.00546(5) 0.00055(4) -0.00697(5)
P20 0.01645(18) 0.0229(2) 0.02023(19) -0.00654(16) 0.00085(14) -0.00713(16)
P40 0.01921(19) 0.0213(2) 0.01906(19) -0.00655(16) -0.00121(15) -0.00656(16)
O1 0.0237(7) 0.0243(7) 0.0636(11) -0.0159(7) 0.0150(7) -0.0103(6)
O66 0.0248(7) 0.0317(7) 0.0496(9) -0.0221(7) 0.0059(6) -0.0140(6)
O76 0.0301(7) 0.0385(8) 0.0337(7) -0.0166(6) 0.0043(6) -0.0139(6)
O86 0.0231(6) 0.0336(8) 0.0454(8) -0.0181(6) 0.0081(6) -0.0145(6)
O96 0.0256(6) 0.0324(7) 0.0307(7) -0.0120(6) 0.0007(5) -0.0124(6)
C4 0.0228(8) 0.0230(8) 0.0203(7) -0.0063(6) -0.0005(6) -0.0064(7)
C5 0.0312(10) 0.0344(10) 0.0287(9) -0.0105(8) -0.0038(7) -0.0112(8)
C6 0.0465(13) 0.0437(12) 0.0278(10) -0.0129(9) -0.0095(9) -0.0113(10)
C7 0.0502(13) 0.0372(11) 0.0209(9) -0.0062(8) -0.0017(8) -0.0062(10)
C8 0.0370(10) 0.0259(9) 0.0261(9) -0.0033(7) 0.0050(8) -0.0079(8)
C9 0.0232(8) 0.0211(8) 0.0233(8) -0.0060(6) 0.0017(6) -0.0051(7)
C10 0.0217(8) 0.0217(8) 0.0310(9) -0.0072(7) 0.0017(7) -0.0082(7)
C11 0.0284(9) 0.0291(10) 0.0447(12) -0.0086(9) 0.0043(8) -0.0142(8)
C12 0.0322(11) 0.0401(12) 0.0639(16) -0.0205(11) 0.0020(10) -0.0211(10)
C13 0.0316(10) 0.0454(13) 0.0551(14) -0.0240(11) -0.0081(9) -0.0156(10)
C14 0.0278(9) 0.0374(11) 0.0349(10) -0.0154(8) -0.0042(8) -0.0112(8)
C15 0.0191(7) 0.0243(8) 0.0281(8) -0.0097(7) -0.0005(6) -0.0078(6)
C21 0.0213(8) 0.0234(8) 0.0248(8) -0.0056(6) -0.0026(6) -0.0088(7)
C22 0.0314(9) 0.0308(10) 0.0270(9) -0.0103(8) -0.0027(7) -0.0073(8)
C23 0.0491(13) 0.0430(12) 0.0259(10) -0.0091(9) -0.0068(9) -0.0167(10)
C24 0.0490(13) 0.0401(12) 0.0360(11) 0.0011(9) -0.0189(10) -0.0146(11)
C25 0.0351(12) 0.0361(12) 0.0505(14) -0.0029(10) -0.0117(10) 0.0006(10)
C26 0.0286(10) 0.0334(11) 0.0361(11) -0.0075(9) -0.0005(8) -0.0024(8)
C27 0.0197(8) 0.0230(8) 0.0286(9) -0.0070(7) 0.0038(6) -0.0072(7)
C28 0.0334(10) 0.0302(10) 0.0310(10) -0.0080(8) 0.0068(8) -0.0122(8)
C29 0.0469(13) 0.0334(11) 0.0381(12) -0.0078(9) 0.0182(10) -0.0160(10)
C30 0.0334(11) 0.0323(11) 0.0616(16) -0.0093(10) 0.0202(10) -0.0150(9)
C31 0.0239(9) 0.0348(11) 0.0618(15) -0.0122(10) 0.0040(9) -0.0146(9)
C32 0.0204(8) 0.0321(10) 0.0405(11) -0.0105(8) 0.0003(7) -0.0099(7)
C33 0.0244(8) 0.0375(10) 0.0299(9) -0.0179(8) 0.0061(7) -0.0153(8)
C41 0.0246(8) 0.0318(9) 0.0225(8) -0.0104(7) 0.0005(6) -0.0125(7)
C42 0.0345(10) 0.0369(11) 0.0258(9) -0.0077(8) -0.0052(7) -0.0117(9)
C43 0.0529(14) 0.0594(16) 0.0250(10) -0.0070(10) -0.0085(9) -0.0263(12)
C44 0.0659(17) 0.083(2) 0.0268(11) -0.0261(12) 0.0085(11) -0.0385(16)
C45 0.0592(17) 0.0666(18) 0.0442(14) -0.0362(14) 0.0145(12) -0.0174(14)
C46 0.0402(12) 0.0417(12) 0.0333(11) -0.0179(9) 0.0044(9) -0.0062(10)
C47 0.0238(8) 0.0218(8) 0.0276(9) -0.0089(7) 0.0021(6) -0.0075(7)
C48 0.0345(10) 0.0294(10) 0.0365(10) -0.0152(8) 0.0005(8) -0.0135(8)
C49 0.0465(13) 0.0363(12) 0.0528(14) -0.0240(10) 0.0085(10) -0.0230(10)
C50 0.0547(14) 0.0264(10) 0.0527(14) -0.0145(10) 0.0156(11) -0.0203(10)
C51 0.0482(13) 0.0303(11) 0.0350(11) -0.0022(9) 0.0053(9) -0.0140(10)
C52 0.0343(10) 0.0306(10) 0.0283(9) -0.0056(8) -0.0001(8) -0.0130(8)
C53 0.0225(8) 0.0249(9) 0.0284(9) -0.0054(7) -0.0062(7) -0.0084(7)
C60 0.0204(8) 0.0287(9) 0.0311(9) -0.0156(7) 0.0032(7) -0.0091(7)
C61 0.0205(8) 0.0251(8) 0.0296(9) -0.0115(7) -0.0008(6) -0.0068(7)
C62 0.0220(8) 0.0208(8) 0.0318(9) -0.0104(7) 0.0011(7) -0.0055(7)
C63 0.0201(8) 0.0272(9) 0.0390(10) -0.0173(8) 0.0032(7) -0.0087(7)
C64 0.0218(8) 0.0341(10) 0.0344(10) -0.0200(8) 0.0008(7) -0.0085(7)
C65 0.0239(8) 0.0335(10) 0.0293(9) -0.0152(8) 0.0028(7) -0.0101(7)
C67 0.0326(10) 0.0322(11) 0.0524(13) -0.0219(10) 0.0029(9) -0.0124(9)
C68 0.0439(13) 0.0414(13) 0.0686(17) -0.0295(12) 0.0078(12) -0.0225(11)
C69 0.079(2) 0.0452(15) 0.080(2) -0.0353(15) 0.0147(17) -0.0337(15)
C70 0.0470(13) 0.0717(18) 0.0258(10) -0.0074(11) -0.0053(9) -0.0289(13)
C71 0.0345(11) 0.0724(17) 0.0279(10) -0.0204(11) -0.0002(8) -0.0213(11)
C72 0.0258(9) 0.0523(13) 0.0298(9) -0.0212(9) -0.0021(7) -0.0151(9)
C73 0.0250(9) 0.0426(11) 0.0283(9) -0.0167(8) -0.0029(7) -0.0146(8)
C74 0.0280(9) 0.0432(11) 0.0299(9) -0.0141(8) -0.0076(7) -0.0142(8)
C75 0.0426(12) 0.0497(13) 0.0312(10) -0.0069(9) -0.0143(9) -0.0186(11)
C77 0.0309(13) 0.0303(14) 0.0462(15) -0.0136(12) 0.0050(11) -0.0124(11)
C77A 0.039(4) 0.037(4) 0.050(4) -0.013(3) -0.001(3) -0.016(3)
C78 0.0314(13) 0.0360(14) 0.0571(17) -0.0198(12) 0.0055(11) -0.0147(11)
C78A 0.043(4) 0.040(4) 0.054(4) -0.016(3) 0.005(3) -0.016(3)
C79 0.0448(19) 0.051(2) 0.108(4) -0.038(2) 0.017(2) -0.0273(18)
C79A 0.046(6) 0.043(6) 0.071(8) -0.016(6) 0.006(6) -0.025(5)
C80 0.0172(7) 0.0233(8) 0.0285(8) -0.0100(7) -0.0008(6) -0.0055(6)
C81 0.0208(8) 0.0273(9) 0.0279(9) -0.0095(7) -0.0016(6) -0.0070(7)
C82 0.0179(8) 0.0278(9) 0.0335(9) -0.0129(7) -0.0023(7) -0.0060(7)
C83 0.0183(8) 0.0262(9) 0.0361(10) -0.0138(7) 0.0039(7) -0.0080(7)
C84 0.0199(8) 0.0251(9) 0.0291(9) -0.0102(7) 0.0041(6) -0.0061(7)
C85 0.0197(8) 0.0250(8) 0.0275(8) -0.0113(7) -0.0004(6) -0.0063(7)
C87 0.0220(9) 0.0371(11) 0.0428(11) -0.0154(9) 0.0052(8) -0.0119(8)
C88 0.0297(10) 0.0437(13) 0.0509(13) -0.0136(10) 0.0075(9) -0.0191(10)
C89 0.0345(12) 0.0643(18) 0.0579(16) -0.0173(14) 0.0128(11) -0.0223(12)
C90 0.0378(11) 0.0438(12) 0.0314(10) -0.0104(9) -0.0041(8) -0.0197(10)
C91 0.0394(11) 0.0345(10) 0.0282(9) -0.0122(8) 0.0029(8) -0.0170(9)
C92 0.0278(9) 0.0280(9) 0.0230(8) -0.0069(7) 0.0047(7) -0.0124(7)
C93 0.0257(8) 0.0262(9) 0.0227(8) -0.0053(7) 0.0020(6) -0.0124(7)
C94 0.0270(9) 0.0256(9) 0.0236(8) -0.0029(7) 0.0008(7) -0.0109(7)
C95 0.0291(9) 0.0334(10) 0.0288(9) -0.0037(8) -0.0042(7) -0.0112(8)
C97 0.0272(12) 0.0337(14) 0.0346(13) -0.0082(10) 0.0013(10) -0.0146(11)
C97A 0.032(4) 0.044(4) 0.045(4) -0.009(3) -0.002(3) -0.015(3)
C98 0.0331(13) 0.0349(13) 0.0444(14) -0.0130(11) -0.0011(10) -0.0146(10)
C98A 0.038(4) 0.041(4) 0.045(4) -0.012(3) 0.000(3) -0.015(3)
C99 0.050(2) 0.053(2) 0.068(3) -0.0100(19) -0.0011(19) -0.034(2)
C99A 0.047(7) 0.045(6) 0.055(7) -0.003(5) 0.001(6) -0.024(6)
C607 0.0264(9) 0.0517(13) 0.0378(11) -0.0291(10) 0.0031(8) -0.0147(9)
C708 0.0234(9) 0.0355(10) 0.0404(11) -0.0149(9) -0.0081(8) -0.0091(8)
C809 0.0277(9) 0.0305(10) 0.0285(9) -0.0116(7) 0.0077(7) -0.0109(8)
C906 0.0264(9) 0.0233(9) 0.0329(10) -0.0053(7) 0.0006(7) -0.0077(7)
Al40 0.0274(3) 0.0323(3) 0.0266(3) -0.0122(2) 0.0002(2) -0.0053(2)
F1 0.0367(9) 0.0954(16) 0.148(2) -0.0617(16) -0.0047(11) -0.0149(10)
F2 0.0922(16) 0.1151(19) 0.0840(15) -0.0550(14) 0.0396(12) -0.0629(15)
F3 0.0743(13) 0.0810(14) 0.1254(19) -0.0566(14) 0.0048(12) -0.0473(11)
F4 0.1091(18) 0.0937(16) 0.0814(15) -0.0558(13) -0.0383(13) -0.0008(14)
F5 0.0887(14) 0.0601(11) 0.0792(13) -0.0530(10) 0.0026(11) -0.0071(10)
F6 0.127(2) 0.1002(17) 0.0668(13) -0.0462(13) 0.0388(13) -0.0546(16)
F7 0.0904(14) 0.0576(11) 0.0661(11) -0.0259(9) -0.0298(10) -0.0144(10)
F8 0.0821(13) 0.0383(9) 0.0847(13) -0.0218(9) -0.0187(11) -0.0103(9)
F9 0.0380(9) 0.0686(12) 0.1199(18) -0.0417(12) -0.0035(10) -0.0070(8)
F10 0.112(4) 0.110(3) 0.041(2) -0.041(2) -0.002(2) -0.004(3)
F10A 0.113(5) 0.150(6) 0.064(4) -0.037(4) -0.025(4) -0.042(5)
F11 0.118(4) 0.136(4) 0.030(2) -0.013(2) -0.011(3) -0.008(3)
F11A 0.114(7) 0.127(6) 0.049(5) -0.037(5) -0.029(5) -0.023(5)
F12 0.106(3) 0.112(3) 0.063(2) -0.016(2) 0.025(2) -0.040(3)
F12A 0.072(5) 0.128(6) 0.083(6) -0.029(5) 0.030(4) -0.018(5)
F13 0.105(3) 0.094(3) 0.062(2) -0.012(2) -0.022(2) 0.022(2)
F13A 0.157(6) 0.114(6) 0.088(5) -0.013(4) 0.005(5) -0.048(5)
F14 0.173(5) 0.083(4) 0.115(4) -0.035(3) -0.037(4) -0.008(4)
F14A 0.155(6) 0.051(4) 0.061(4) -0.015(3) -0.034(4) 0.022(4)
F15 0.100(4) 0.114(4) 0.059(3) -0.022(3) 0.005(2) 0.023(3)
F15A 0.149(7) 0.108(5) 0.070(4) 0.009(4) -0.032(5) 0.020(5)
F16 0.058(2) 0.188(5) 0.070(3) 0.009(3) -0.015(2) -0.054(3)
F16A 0.059(4) 0.152(7) 0.052(4) -0.015(5) -0.008(3) 0.039(4)
F17 0.064(2) 0.128(4) 0.101(3) -0.010(3) -0.043(2) -0.009(3)
F17A 0.071(4) 0.161(7) 0.092(5) -0.010(5) -0.029(4) 0.028(5)
F18 0.113(4) 0.131(4) 0.104(4) -0.039(3) -0.037(3) -0.042(3)
F18A 0.083(6) 0.185(7) 0.120(7) -0.014(6) -0.012(5) -0.030(5)
F19 0.110(6) 0.218(7) 0.157(7) -0.077(6) 0.057(5) -0.079(5)
F19A 0.073(4) 0.171(5) 0.117(5) -0.083(4) 0.061(4) -0.081(4)
F20 0.056(2) 0.067(3) 0.131(4) -0.042(3) 0.014(3) -0.0175(19)
F20A 0.110(4) 0.112(4) 0.089(4) -0.057(3) 0.040(3) -0.064(4)
F21 0.098(3) 0.177(6) 0.052(3) -0.056(3) 0.011(2) -0.043(4)
F21A 0.138(5) 0.152(6) 0.080(4) 0.001(4) 0.007(3) -0.077(4)
F22 0.118(4) 0.172(5) 0.085(3) -0.068(3) 0.000(3) -0.067(4)
F22A 0.124(5) 0.137(6) 0.061(3) -0.004(4) -0.011(3) -0.058(5)
F23 0.098(4) 0.088(3) 0.083(3) 0.013(3) -0.038(3) -0.045(3)
F23A 0.054(3) 0.067(3) 0.161(5) -0.024(4) -0.020(3) -0.011(2)
F24 0.076(4) 0.174(6) 0.142(5) -0.021(5) -0.043(4) -0.073(4)
F24A 0.091(6) 0.184(7) 0.157(7) -0.015(6) -0.025(6) -0.059(6)
F25 0.103(4) 0.073(3) 0.150(5) -0.070(3) 0.038(3) -0.044(3)
F25A 0.107(4) 0.123(5) 0.141(5) -0.082(4) 0.009(4) -0.067(4)
F26 0.106(5) 0.118(5) 0.253(7) -0.078(5) 0.022(5) -0.081(4)
F26A 0.092(5) 0.074(4) 0.217(6) -0.034(4) 0.030(5) -0.064(4)
F27 0.137(4) 0.079(3) 0.108(4) 0.013(3) 0.006(3) -0.051(3)
F27A 0.091(4) 0.051(3) 0.154(5) -0.018(3) -0.002(4) -0.031(2)
F28 0.077(3) 0.098(3) 0.070(3) -0.045(3) -0.040(2) 0.039(3)
F28A 0.073(4) 0.087(4) 0.071(3) -0.037(3) -0.013(3) -0.031(3)
F29 0.125(4) 0.080(4) 0.046(3) -0.018(3) -0.002(3) -0.022(3)
F29A 0.076(4) 0.053(5) 0.024(4) -0.026(3) -0.010(3) 0.009(4)
F30 0.146(4) 0.0540(18) 0.069(2) -0.0118(15) -0.003(2) -0.035(2)
F30A 0.062(4) 0.044(3) 0.052(4) -0.021(2) -0.014(3) 0.000(3)
F31 0.0678(14) 0.125(2) 0.0821(17) -0.0552(15) 0.0373(13) -0.0221(14)
F31A 0.0678(14) 0.125(2) 0.0821(17) -0.0552(15) 0.0373(13) -0.0221(14)
F32 0.0521(17) 0.101(3) 0.090(2) -0.059(2) -0.0264(15) 0.0250(17)
F32A 0.030(3) 0.130(6) 0.058(3) -0.015(4) -0.002(2) -0.012(4)
F33 0.068(2) 0.111(3) 0.113(3) -0.063(3) -0.001(2) -0.037(2)
F33A 0.077(4) 0.073(4) 0.077(4) -0.018(3) 0.016(3) -0.038(3)
F34 0.147(4) 0.050(2) 0.0568(18) -0.0114(15) -0.016(2) -0.034(2)
F34A 0.077(4) 0.064(3) 0.064(3) -0.006(3) 0.002(3) 0.022(3)
F35 0.077(3) 0.071(3) 0.083(3) -0.062(2) -0.0104(19) 0.0086(18)
F35A 0.101(6) 0.046(4) 0.048(4) -0.020(3) 0.012(3) -0.010(4)
F36 0.077(2) 0.096(2) 0.082(2) -0.0423(19) -0.0049(16) -0.0455(18)
F36A 0.081(4) 0.037(3) 0.057(3) -0.016(2) 0.017(3) -0.008(3)
O401 0.0404(9) 0.0362(9) 0.0559(10) -0.0252(8) -0.0040(8) -0.0085(7)
O406 0.0507(11) 0.0759(14) 0.0331(9) -0.0171(9) -0.0073(8) -0.0085(10)
O411 0.0466(10) 0.0452(10) 0.0580(11) -0.0184(9) 0.0035(8) -0.0219(8)
O416 0.0383(9) 0.0548(11) 0.0383(9) -0.0256(8) 0.0050(7) -0.0054(8)
C402 0.0350(11) 0.0381(12) 0.0502(13) -0.0277(10) -0.0007(9) -0.0094(9)
C403 0.0413(14) 0.0641(19) 0.090(2) -0.0454(18) 0.0056(14) -0.0218(13)
C404 0.0688(19) 0.0581(17) 0.0566(17) -0.0377(15) -0.0015(14) -0.0112(15)
C405 0.0515(15) 0.0438(14) 0.0638(17) -0.0248(13) -0.0108(13) -0.0106(12)
C407 0.0588(16) 0.086(2) 0.0340(12) -0.0143(13) -0.0081(11) -0.0044(15)
C408 0.074(3) 0.083(3) 0.043(2) -0.024(2) -0.003(2) -0.013(2)
C409 0.084(3) 0.089(3) 0.050(2) -0.026(2) -0.012(2) 0.002(3)
C410 0.069(3) 0.107(3) 0.070(3) -0.015(3) -0.020(2) -0.025(3)
C412 0.0509(14) 0.0547(14) 0.0628(15) -0.0233(12) 0.0099(12) -0.0310(12)
C413 0.070(3) 0.094(3) 0.088(3) -0.043(3) 0.015(3) -0.042(3)
C414 0.083(3) 0.111(4) 0.102(4) -0.025(3) -0.011(3) -0.041(3)
C415 0.096(4) 0.088(4) 0.129(4) -0.030(3) 0.008(3) -0.043(3)
C417 0.0381(11) 0.0412(11) 0.0354(10) -0.0210(9) 0.0015(8) -0.0013(9)
C418 0.070(3) 0.050(2) 0.046(2) -0.0204(17) -0.0067(18) -0.0066(19)
C419 0.051(2) 0.072(3) 0.065(3) -0.038(2) 0.012(2) -0.020(2)
C420 0.065(2) 0.055(2) 0.049(2) -0.0308(18) -0.0031(19) -0.0183(19)
C508 0.075(4) 0.096(4) 0.050(3) -0.029(3) -0.010(3) -0.016(3)
C509 0.098(4) 0.095(4) 0.065(3) -0.027(3) -0.012(3) -0.007(3)
C510 0.076(4) 0.109(4) 0.070(3) -0.022(3) -0.017(3) -0.011(3)
C513 0.084(4) 0.117(4) 0.092(4) -0.026(3) 0.014(3) -0.048(3)
C514 0.062(3) 0.089(4) 0.102(4) -0.008(3) -0.008(3) -0.040(3)
C515 0.088(4) 0.081(3) 0.132(4) -0.038(3) 0.003(3) -0.051(3)
C518 0.055(3) 0.050(3) 0.042(3) -0.024(2) -0.007(3) -0.009(3)
C519 0.050(3) 0.068(4) 0.050(3) -0.022(3) 0.011(3) -0.018(3)
C520 0.066(4) 0.056(3) 0.057(4) -0.027(3) 0.007(3) -0.014(3)
C201 0.121(9) 0.142(9) 0.100(8) -0.021(7) 0.056(7) -0.026(7)
C202 0.123(5) 0.130(5) 0.113(5) -0.043(4) 0.018(4) -0.044(4)
C203 0.141(5) 0.140(4) 0.133(4) -0.039(4) 0.001(4) -0.047(4)
C204 0.136(5) 0.138(4) 0.143(4) -0.041(4) 0.001(4) -0.056(4)
C205 0.141(5) 0.144(5) 0.141(5) -0.051(4) -0.006(4) -0.058(4)
C206 0.166(9) 0.163(9) 0.130(9) -0.053(8) 0.002(8) -0.078(8)
C107 0.140(6) 0.137(6) 0.120(6) -0.035(5) -0.053(5) -0.030(5)
C108 0.125(4) 0.109(4) 0.107(4) -0.034(3) -0.019(3) -0.028(3)
C109 0.116(4) 0.109(4) 0.098(4) -0.038(3) -0.019(3) -0.037(3)
C101 0.140(6) 0.123(5) 0.077(4) -0.002(3) 0.060(4) -0.035(4)
C102 0.150(4) 0.150(4) 0.091(3) -0.048(3) 0.037(3) -0.025(3)
C103 0.130(4) 0.139(4) 0.137(4) -0.033(3) -0.003(3) -0.060(3)
C104 0.136(4) 0.131(4) 0.139(4) -0.040(3) -0.005(3) -0.058(3)
C105 0.147(4) 0.146(4) 0.161(4) -0.039(3) 0.008(4) -0.071(3)
C106 0.162(6) 0.186(6) 0.090(5) -0.065(4) 0.006(4) -0.085(5)
C207 0.127(9) 0.124(8) 0.114(9) -0.049(7) -0.015(7) -0.023(7)
C208 0.120(5) 0.116(5) 0.111(5) -0.039(4) -0.011(4) -0.035(4)
C209 0.120(5) 0.118(5) 0.112(5) -0.039(4) -0.009(4) -0.034(4)

_geom_special_details            
;
 All esds (except the esd in the dihedral angle between two l.s. planes)
 are estimated using the full covariance matrix.  The cell esds are taken
 into account individually in the estimation of esds in distances, angles
 and torsion angles; correlations between esds in cell parameters are only
 used when they are defined by crystal symmetry.  An approximate (isotropic)
 treatment of cell esds is used for estimating esds involving l.s. planes.
;
loop_
_geom_bond_atom_site_label_1
_geom_bond_atom_site_label_2
_geom_bond_distance
_geom_bond_site_symmetry_2
_geom_bond_publ_flag
Rh1 P20 2.3505(5) . ?
Rh1 P40 2.3403(5) . ?
Rh1 O1 2.2046(14) . ?
Rh1 C4 1.9820(17) . ?
Rh1 C15 1.9959(17) . ?
P20 C21 1.8156(18) . ?
P20 C27 1.8187(18) . ?
P20 C33 1.830(2) . ?
P40 C41 1.8121(19) . ?
P40 C47 1.8206(19) . ?
P40 C53 1.8351(18) . ?
O1 H2A 0.9560 . ?
O1 H2B 0.9554 . ?
O66 C63 1.382(2) . ?
O66 C67 1.436(3) . ?
O76 C73 1.369(3) . ?
O76 C77 1.441(3) . ?
O76 C77A 1.461(8) . ?
O86 C83 1.378(2) . ?
O86 C87 1.439(2) . ?
O96 C93 1.372(2) . ?
O96 C97 1.458(3) . ?
O96 C97A 1.425(8) . ?
C4 C5 1.389(3) . ?
C4 C9 1.400(2) . ?
C5 H5 0.9500 . ?
C5 C6 1.394(3) . ?
C6 H6 0.9500 . ?
C6 C7 1.384(4) . ?
C7 H7 0.9500 . ?
C7 C8 1.380(3) . ?
C8 H8 0.9500 . ?
C8 C9 1.399(3) . ?
C9 C10 1.459(3) . ?
C10 C11 1.390(3) . ?
C10 C15 1.403(3) . ?
C11 H11 0.9500 . ?
C11 C12 1.385(3) . ?
C12 H12 0.9500 . ?
C12 C13 1.376(4) . ?
C13 H13 0.9500 . ?
C13 C14 1.396(3) . ?
C14 H14 0.9500 . ?
C14 C15 1.389(3) . ?
C21 C22 1.389(3) . ?
C21 C26 1.392(3) . ?
C22 H22 0.9500 . ?
C22 C23 1.390(3) . ?
C23 H23 0.9500 . ?
C23 C24 1.372(4) . ?
C24 H24 0.9500 . ?
C24 C25 1.385(4) . ?
C25 H25 0.9500 . ?
C25 C26 1.386(3) . ?
C26 H26 0.9500 . ?
C27 C28 1.392(3) . ?
C27 C32 1.394(3) . ?
C28 H28 0.9500 . ?
C28 C29 1.395(3) . ?
C29 H29 0.9500 . ?
C29 C30 1.375(4) . ?
C30 H30 0.9500 . ?
C30 C31 1.374(4) . ?
C31 H31 0.9500 . ?
C31 C32 1.384(3) . ?
C32 H32 0.9500 . ?
C33 H33A 0.9900 . ?
C33 H33B 0.9900 . ?
C33 C60 1.506(2) . ?
C41 C42 1.389(3) . ?
C41 C46 1.392(3) . ?
C42 H42 0.9500 . ?
C42 C43 1.390(3) . ?
C43 H43 0.9500 . ?
C43 C44 1.370(4) . ?
C44 H44 0.9500 . ?
C44 C45 1.385(5) . ?
C45 H45 0.9500 . ?
C45 C46 1.379(3) . ?
C46 H46 0.9500 . ?
C47 C48 1.394(3) . ?
C47 C52 1.390(3) . ?
C48 H48 0.9500 . ?
C48 C49 1.387(3) . ?
C49 H49 0.9500 . ?
C49 C50 1.382(4) . ?
C50 H50 0.9500 . ?
C50 C51 1.374(4) . ?
C51 H51 0.9500 . ?
C51 C52 1.386(3) . ?
C52 H52 0.9500 . ?
C53 H53A 0.9900 . ?
C53 H53B 0.9900 . ?
C53 C80 1.508(2) . ?
C60 C61 1.391(3) . ?
C60 C65 1.393(3) . ?
C61 H61 0.9500 . ?
C61 C62 1.396(2) . ?
C62 C63 1.398(3) . ?
C62 C906 1.519(3) . ?
C63 C64 1.396(3) . ?
C64 C65 1.386(3) . ?
C64 C607 1.517(3) . ?
C65 H65 0.9500 . ?
C67 H67A 0.9900 . ?
C67 H67B 0.9900 . ?
C67 C68 1.495(3) . ?
C68 H68A 0.9900 . ?
C68 H68B 0.9900 . ?
C68 C69 1.524(4) . ?
C69 H69A 0.9800 . ?
C69 H69B 0.9800 . ?
C69 H69C 0.9800 . ?
C70 H70 0.9500 . ?
C70 C71 1.380(4) . ?
C70 C75 1.386(4) . ?
C71 H71 0.9500 . ?
C71 C72 1.391(3) . ?
C72 C73 1.399(3) . ?
C72 C607 1.509(3) . ?
C73 C74 1.394(3) . ?
C74 C75 1.389(3) . ?
C74 C708 1.509(3) . ?
C75 H75 0.9500 . ?
C77 H77A 0.9900 . ?
C77 H77B 0.9900 . ?
C77 C78 1.504(4) . ?
C77A H77C 0.9900 . ?
C77A H77D 0.9900 . ?
C77A C78A 1.510(8) . ?
C78 H78A 0.9900 . ?
C78 H78B 0.9900 . ?
C78 C79 1.522(4) . ?
C78A H78C 0.9900 . ?
C78A H78D 0.9900 . ?
C78A C79A 1.513(8) . ?
C79 H79A 0.9800 . ?
C79 H79B 0.9800 . ?
C79 H79C 0.9800 . ?
C79A H79D 0.9800 . ?
C79A H79E 0.9800 . ?
C79A H79F 0.9800 . ?
C80 C81 1.390(3) . ?
C80 C85 1.393(3) . ?
C81 H81 0.9500 . ?
C81 C82 1.390(3) . ?
C82 C83 1.392(3) . ?
C82 C708 1.518(3) . ?
C83 C84 1.400(3) . ?
C84 C85 1.394(3) . ?
C84 C809 1.516(3) . ?
C85 H85 0.9500 . ?
C87 H87A 0.9900 . ?
C87 H87B 0.9900 . ?
C87 C88 1.506(3) . ?
C88 H88A 0.9900 . ?
C88 H88B 0.9900 . ?
C88 C89 1.513(3) . ?
C89 H89A 0.9800 . ?
C89 H89B 0.9800 . ?
C89 H89C 0.9800 . ?
C90 H90 0.9500 . ?
C90 C91 1.387(3) . ?
C90 C95 1.385(3) . ?
C91 H91 0.9500 . ?
C91 C92 1.391(3) . ?
C92 C93 1.396(3) . ?
C92 C809 1.512(3) . ?
C93 C94 1.399(3) . ?
C94 C95 1.392(3) . ?
C94 C906 1.509(3) . ?
C95 H95 0.9500 . ?
C97 H97A 0.9900 . ?
C97 H97B 0.9900 . ?
C97 C98 1.503(3) . ?
C97A H97C 0.9900 . ?
C97A H97D 0.9900 . ?
C97A C98A 1.505(8) . ?
C98 H98A 0.9900 . ?
C98 H98B 0.9900 . ?
C98 C99 1.524(4) . ?
C98A H98C 0.9900 . ?
C98A H98D 0.9900 . ?
C98A C99A 1.514(8) . ?
C99 H99A 0.9800 . ?
C99 H99B 0.9800 . ?
C99 H99C 0.9800 . ?
C99A H99D 0.9800 . ?
C99A H99E 0.9800 . ?
C99A H99F 0.9800 . ?
C607 H60A 0.9900 . ?
C607 H60B 0.9900 . ?
C708 H70A 0.9900 . ?
C708 H70B 0.9900 . ?
C809 H80A 0.9900 . ?
C809 H80B 0.9900 . ?
C906 H90A 0.9900 . ?
C906 H90B 0.9900 . ?
Al40 O401 1.7131(18) . ?
Al40 O406 1.7189(19) . ?
Al40 O411 1.7193(19) . ?
Al40 O416 1.7053(17) . ?
F1 C403 1.315(4) . ?
F2 C403 1.332(4) . ?
F3 C403 1.324(3) . ?
F4 C404 1.341(4) . ?
F5 C404 1.319(3) . ?
F6 C404 1.308(4) . ?
F7 C405 1.310(3) . ?
F8 C405 1.329(3) . ?
F9 C405 1.336(4) . ?
F10 C408 1.319(5) . ?
F10A C508 1.311(6) . ?
F11 C408 1.305(5) . ?
F11A C508 1.305(6) . ?
F12 C408 1.331(5) . ?
F12A C508 1.334(7) . ?
F13 C409 1.326(5) . ?
F13A C509 1.301(6) . ?
F14 C409 1.322(6) . ?
F14A C509 1.319(7) . ?
F15 C409 1.297(5) . ?
F15A C509 1.294(6) . ?
F16 C410 1.306(6) . ?
F16A C510 1.309(7) . ?
F17 C410 1.293(5) . ?
F17A C510 1.324(6) . ?
F18 C410 1.309(6) . ?
F18A C510 1.301(7) . ?
F19 C413 1.354(6) . ?
F19A C513 1.356(6) . ?
F20 C413 1.335(5) . ?
F20A C513 1.369(6) . ?
F21 C413 1.356(6) . ?
F21A C513 1.331(6) . ?
F22 C414 1.340(6) . ?
F22A C514 1.357(6) . ?
F23 C414 1.345(6) . ?
F23A C514 1.328(6) . ?
F24 C414 1.357(6) . ?
F24A C514 1.348(6) . ?
F25 C415 1.373(6) . ?
F25A C515 1.321(6) . ?
F26 C415 1.357(6) . ?
F26A C515 1.344(6) . ?
F27 C415 1.335(6) . ?
F27A C515 1.381(6) . ?
F28 C418 1.328(5) . ?
F28A C518 1.344(6) . ?
F29 C418 1.335(5) . ?
F29A C518 1.332(6) . ?
F30 C418 1.320(5) . ?
F30A C518 1.314(6) . ?
F31 C419 1.326(5) . ?
F31A C519 1.323(6) . ?
F32 C419 1.303(5) . ?
F32A C519 1.322(6) . ?
F33 C419 1.323(5) . ?
F33A C519 1.322(6) . ?
F34 C420 1.320(4) . ?
F34A C520 1.312(6) . ?
F35 C420 1.344(4) . ?
F35A C520 1.322(6) . ?
F36 C420 1.308(4) . ?
F36A C520 1.319(6) . ?
O401 C402 1.344(3) . ?
O406 C407 1.345(3) . ?
O411 C412 1.340(3) . ?
O416 C417 1.348(3) . ?
C402 C403 1.545(4) . ?
C402 C404 1.538(4) . ?
C402 C405 1.550(4) . ?
C407 C408 1.521(5) . ?
C407 C409 1.520(5) . ?
C407 C410 1.574(5) . ?
C407 C508 1.517(5) . ?
C407 C509 1.581(6) . ?
C407 C510 1.496(6) . ?
C412 C413 1.534(5) . ?
C412 C414 1.569(5) . ?
C412 C415 1.530(5) . ?
C412 C513 1.562(6) . ?
C412 C514 1.516(5) . ?
C412 C515 1.533(5) . ?
C417 C418 1.553(4) . ?
C417 C419 1.589(4) . ?
C417 C420 1.519(4) . ?
C417 C518 1.579(5) . ?
C417 C519 1.509(5) . ?
C417 C520 1.575(5) . ?
C201 H 0.9800 . ?
C201 HA 0.9800 . ?
C201 HB 0.9800 . ?
C201 C202 1.535(8) . ?
C202 HC 0.9900 . ?
C202 HD 0.9900 . ?
C202 C203 1.536(8) . ?
C203 HE 0.9900 . ?
C203 HF 0.9900 . ?
C203 C204 1.524(8) . ?
C204 HG 0.9900 . ?
C204 HH 0.9900 . ?
C204 C205 1.511(8) . ?
C205 HI 0.9900 . ?
C205 HJ 0.9900 . ?
C205 C206 1.530(8) . ?
C206 HK 0.9800 . ?
C206 HL 0.9800 . ?
C206 HM 0.9800 . ?
C107 HN 0.9800 . ?
C107 HO 0.9800 . ?
C107 HP 0.9800 . ?
C107 C108 1.529(7) . ?
C108 HQ 0.9900 . ?
C108 HR 0.9900 . ?
C108 C109 1.514(7) . ?
C109 C109 1.520(7) 2_657 ?
C109 HS 0.9900 . ?
C109 HT 0.9900 . ?
C101 HU 0.9800 . ?
C101 HV 0.9800 . ?
C101 HW 0.9800 . ?
C101 C102 1.622(7) . ?
C102 HX 0.9900 . ?
C102 HY 0.9900 . ?
C102 C103 1.517(6) . ?
C103 HZ 0.9900 . ?
C103 H0AA 0.9900 . ?
C103 C104 1.499(6) . ?
C104 H1AA 0.9900 . ?
C104 H2AA 0.9900 . ?
C104 C105 1.509(7) . ?
C105 H3AA 0.9900 . ?
C105 H4AA 0.9900 . ?
C105 C106 1.468(7) . ?
C106 H5AA 0.9800 . ?
C106 H6AA 0.9800 . ?
C106 H7AA 0.9800 . ?
C207 H8AA 0.9800 . ?
C207 H9AA 0.9800 . ?
C207 H0BA 0.9800 . ?
C207 C208 1.521(8) . ?
C208 H1BA 0.9900 . ?
C208 H2BA 0.9900 . ?
C208 C209 1.526(8) . ?
C209 C209 1.529(8) 2_657 ?
C209 H3BA 0.9900 . ?
C209 H4BA 0.9900 . ?

loop_
_geom_angle_atom_site_label_1
_geom_angle_atom_site_label_2
_geom_angle_atom_site_label_3
_geom_angle
_geom_angle_site_symmetry_1
_geom_angle_site_symmetry_3
_geom_angle_publ_flag
P40 Rh1 P20 171.900(16) . . ?
O1 Rh1 P20 93.29(4) . . ?
O1 Rh1 P40 94.78(4) . . ?
C4 Rh1 P20 88.53(5) . . ?
C4 Rh1 P40 89.81(5) . . ?
C4 Rh1 O1 106.68(7) . . ?
C4 Rh1 C15 81.14(7) . . ?
C15 Rh1 P20 86.80(5) . . ?
C15 Rh1 P40 85.11(5) . . ?
C15 Rh1 O1 172.17(7) . . ?
C21 P20 Rh1 111.30(6) . . ?
C21 P20 C27 103.51(8) . . ?
C21 P20 C33 105.05(9) . . ?
C27 P20 Rh1 114.97(6) . . ?
C27 P20 C33 101.20(9) . . ?
C33 P20 Rh1 119.12(7) . . ?
C41 P40 Rh1 111.11(7) . . ?
C41 P40 C47 103.00(9) . . ?
C41 P40 C53 104.86(9) . . ?
C47 P40 Rh1 117.57(6) . . ?
C47 P40 C53 101.25(9) . . ?
C53 P40 Rh1 117.31(7) . . ?
Rh1 O1 H2A 128.1 . . ?
Rh1 O1 H2B 128.2 . . ?
H2A O1 H2B 103.7 . . ?
C63 O66 C67 111.74(15) . . ?
C73 O76 C77 116.92(18) . . ?
C73 O76 C77A 100.5(5) . . ?
C83 O86 C87 112.81(15) . . ?
C93 O96 C97 110.03(16) . . ?
C93 O96 C97A 123.0(7) . . ?
C5 C4 Rh1 122.74(14) . . ?
C5 C4 C9 121.43(17) . . ?
C9 C4 Rh1 115.79(13) . . ?
C4 C5 H5 120.7 . . ?
C4 C5 C6 118.6(2) . . ?
C6 C5 H5 120.7 . . ?
C5 C6 H6 119.7 . . ?
C7 C6 C5 120.7(2) . . ?
C7 C6 H6 119.7 . . ?
C6 C7 H7 119.8 . . ?
C8 C7 C6 120.48(19) . . ?
C8 C7 H7 119.8 . . ?
C7 C8 H8 119.9 . . ?
C7 C8 C9 120.3(2) . . ?
C9 C8 H8 119.9 . . ?
C4 C9 C10 114.07(16) . . ?
C8 C9 C4 118.60(18) . . ?
C8 C9 C10 127.32(18) . . ?
C11 C10 C9 126.22(18) . . ?
C11 C10 C15 120.39(19) . . ?
C15 C10 C9 113.39(16) . . ?
C10 C11 H11 120.2 . . ?
C12 C11 C10 119.6(2) . . ?
C12 C11 H11 120.2 . . ?
C11 C12 H12 119.9 . . ?
C13 C12 C11 120.2(2) . . ?
C13 C12 H12 119.9 . . ?
C12 C13 H13 119.6 . . ?
C12 C13 C14 120.9(2) . . ?
C14 C13 H13 119.6 . . ?
C13 C14 H14 120.3 . . ?
C15 C14 C13 119.3(2) . . ?
C15 C14 H14 120.3 . . ?
C10 C15 Rh1 115.59(13) . . ?
C14 C15 Rh1 124.85(15) . . ?
C14 C15 C10 119.55(17) . . ?
C22 C21 P20 119.43(14) . . ?
C22 C21 C26 118.94(18) . . ?
C26 C21 P20 121.63(15) . . ?
C21 C22 H22 119.6 . . ?
C21 C22 C23 120.8(2) . . ?
C23 C22 H22 119.6 . . ?
C22 C23 H23 120.1 . . ?
C24 C23 C22 119.7(2) . . ?
C24 C23 H23 120.1 . . ?
C23 C24 H24 119.9 . . ?
C23 C24 C25 120.2(2) . . ?
C25 C24 H24 119.9 . . ?
C24 C25 H25 119.9 . . ?
C24 C25 C26 120.3(2) . . ?
C26 C25 H25 119.9 . . ?
C21 C26 H26 120.0 . . ?
C25 C26 C21 120.0(2) . . ?
C25 C26 H26 120.0 . . ?
C28 C27 P20 121.32(15) . . ?
C28 C27 C32 119.21(18) . . ?
C32 C27 P20 119.26(15) . . ?
C27 C28 H28 120.1 . . ?
C27 C28 C29 119.8(2) . . ?
C29 C28 H28 120.1 . . ?
C28 C29 H29 119.9 . . ?
C30 C29 C28 120.3(2) . . ?
C30 C29 H29 119.9 . . ?
C29 C30 H30 120.0 . . ?
C31 C30 C29 120.1(2) . . ?
C31 C30 H30 120.0 . . ?
C30 C31 H31 119.7 . . ?
C30 C31 C32 120.6(2) . . ?
C32 C31 H31 119.7 . . ?
C27 C32 H32 120.0 . . ?
C31 C32 C27 120.1(2) . . ?
C31 C32 H32 120.0 . . ?
P20 C33 H33A 107.6 . . ?
P20 C33 H33B 107.6 . . ?
H33A C33 H33B 107.0 . . ?
C60 C33 P20 118.93(13) . . ?
C60 C33 H33A 107.6 . . ?
C60 C33 H33B 107.6 . . ?
C42 C41 P40 119.64(16) . . ?
C42 C41 C46 119.12(19) . . ?
C46 C41 P40 121.22(16) . . ?
C41 C42 H42 119.8 . . ?
C41 C42 C43 120.4(2) . . ?
C43 C42 H42 119.8 . . ?
C42 C43 H43 120.0 . . ?
C44 C43 C42 119.9(2) . . ?
C44 C43 H43 120.0 . . ?
C43 C44 H44 119.9 . . ?
C43 C44 C45 120.2(2) . . ?
C45 C44 H44 119.9 . . ?
C44 C45 H45 119.9 . . ?
C46 C45 C44 120.3(3) . . ?
C46 C45 H45 119.9 . . ?
C41 C46 H46 119.9 . . ?
C45 C46 C41 120.1(2) . . ?
C45 C46 H46 119.9 . . ?
C48 C47 P40 119.90(15) . . ?
C52 C47 P40 121.22(15) . . ?
C52 C47 C48 118.87(18) . . ?
C47 C48 H48 119.9 . . ?
C49 C48 C47 120.3(2) . . ?
C49 C48 H48 119.9 . . ?
C48 C49 H49 119.9 . . ?
C50 C49 C48 120.2(2) . . ?
C50 C49 H49 119.9 . . ?
C49 C50 H50 120.0 . . ?
C51 C50 C49 120.0(2) . . ?
C51 C50 H50 120.0 . . ?
C50 C51 H51 119.9 . . ?
C50 C51 C52 120.3(2) . . ?
C52 C51 H51 119.9 . . ?
C47 C52 H52 119.8 . . ?
C51 C52 C47 120.4(2) . . ?
C51 C52 H52 119.8 . . ?
P40 C53 H53A 107.7 . . ?
P40 C53 H53B 107.7 . . ?
H53A C53 H53B 107.1 . . ?
C80 C53 P40 118.33(13) . . ?
C80 C53 H53A 107.7 . . ?
C80 C53 H53B 107.7 . . ?
C61 C60 C33 123.74(17) . . ?
C61 C60 C65 118.37(17) . . ?
C65 C60 C33 117.82(17) . . ?
C60 C61 H61 119.2 . . ?
C60 C61 C62 121.55(17) . . ?
C62 C61 H61 119.2 . . ?
C61 C62 C63 118.23(18) . . ?
C61 C62 C906 119.63(17) . . ?
C63 C62 C906 122.13(17) . . ?
O66 C63 C62 119.70(18) . . ?
O66 C63 C64 119.13(17) . . ?
C64 C63 C62 121.17(17) . . ?
C63 C64 C607 122.66(18) . . ?
C65 C64 C63 118.59(18) . . ?
C65 C64 C607 118.74(19) . . ?
C60 C65 H65 119.1 . . ?
C64 C65 C60 121.71(19) . . ?
C64 C65 H65 119.1 . . ?
O66 C67 H67A 109.8 . . ?
O66 C67 H67B 109.8 . . ?
O66 C67 C68 109.18(18) . . ?
H67A C67 H67B 108.3 . . ?
C68 C67 H67A 109.8 . . ?
C68 C67 H67B 109.8 . . ?
C67 C68 H68A 109.5 . . ?
C67 C68 H68B 109.5 . . ?
C67 C68 C69 110.7(2) . . ?
H68A C68 H68B 108.1 . . ?
C69 C68 H68A 109.5 . . ?
C69 C68 H68B 109.5 . . ?
C68 C69 H69A 109.5 . . ?
C68 C69 H69B 109.5 . . ?
C68 C69 H69C 109.5 . . ?
H69A C69 H69B 109.5 . . ?
H69A C69 H69C 109.5 . . ?
H69B C69 H69C 109.5 . . ?
C71 C70 H70 120.1 . . ?
C71 C70 C75 119.8(2) . . ?
C75 C70 H70 120.1 . . ?
C70 C71 H71 119.4 . . ?
C70 C71 C72 121.1(2) . . ?
C72 C71 H71 119.4 . . ?
C71 C72 C73 118.1(2) . . ?
C71 C72 C607 121.4(2) . . ?
C73 C72 C607 120.3(2) . . ?
O76 C73 C72 119.3(2) . . ?
O76 C73 C74 119.01(18) . . ?
C74 C73 C72 121.5(2) . . ?
C73 C74 C708 120.03(19) . . ?
C75 C74 C73 118.5(2) . . ?
C75 C74 C708 121.4(2) . . ?
C70 C75 C74 120.8(2) . . ?
C70 C75 H75 119.6 . . ?
C74 C75 H75 119.6 . . ?
O76 C77 H77A 109.4 . . ?
O76 C77 H77B 109.4 . . ?
O76 C77 C78 111.0(2) . . ?
H77A C77 H77B 108.0 . . ?
C78 C77 H77A 109.4 . . ?
C78 C77 H77B 109.4 . . ?
O76 C77A H77C 111.0 . . ?
O76 C77A H77D 111.0 . . ?
O76 C77A C78A 104.0(8) . . ?
H77C C77A H77D 109.0 . . ?
C78A C77A H77C 111.0 . . ?
C78A C77A H77D 111.0 . . ?
C77 C78 H78A 109.4 . . ?
C77 C78 H78B 109.4 . . ?
C77 C78 C79 111.3(3) . . ?
H78A C78 H78B 108.0 . . ?
C79 C78 H78A 109.4 . . ?
C79 C78 H78B 109.4 . . ?
C77A C78A H78C 108.9 . . ?
C77A C78A H78D 108.9 . . ?
C77A C78A C79A 113.2(12) . . ?
H78C C78A H78D 107.8 . . ?
C79A C78A H78C 108.9 . . ?
C79A C78A H78D 108.9 . . ?
C78 C79 H79A 109.5 . . ?
C78 C79 H79B 109.5 . . ?
C78 C79 H79C 109.5 . . ?
H79A C79 H79B 109.5 . . ?
H79A C79 H79C 109.5 . . ?
H79B C79 H79C 109.5 . . ?
C78A C79A H79D 109.5 . . ?
C78A C79A H79E 109.5 . . ?
C78A C79A H79F 109.5 . . ?
H79D C79A H79E 109.5 . . ?
H79D C79A H79F 109.5 . . ?
H79E C79A H79F 109.5 . . ?
C81 C80 C53 118.30(17) . . ?
C81 C80 C85 118.16(17) . . ?
C85 C80 C53 123.45(16) . . ?
C80 C81 H81 119.0 . . ?
C82 C81 C80 121.91(18) . . ?
C82 C81 H81 119.0 . . ?
C81 C82 C83 118.78(17) . . ?
C81 C82 C708 118.70(18) . . ?
C83 C82 C708 122.51(17) . . ?
O86 C83 C82 119.95(17) . . ?
O86 C83 C84 119.52(18) . . ?
C82 C83 C84 120.53(17) . . ?
C83 C84 C809 121.85(17) . . ?
C85 C84 C83 118.82(17) . . ?
C85 C84 C809 119.33(17) . . ?
C80 C85 C84 121.36(17) . . ?
C80 C85 H85 119.3 . . ?
C84 C85 H85 119.3 . . ?
O86 C87 H87A 110.0 . . ?
O86 C87 H87B 110.0 . . ?
O86 C87 C88 108.56(18) . . ?
H87A C87 H87B 108.4 . . ?
C88 C87 H87A 110.0 . . ?
C88 C87 H87B 110.0 . . ?
C87 C88 H88A 109.3 . . ?
C87 C88 H88B 109.3 . . ?
C87 C88 C89 111.6(2) . . ?
H88A C88 H88B 108.0 . . ?
C89 C88 H88A 109.3 . . ?
C89 C88 H88B 109.3 . . ?
C88 C89 H89A 109.5 . . ?
C88 C89 H89B 109.5 . . ?
C88 C89 H89C 109.5 . . ?
H89A C89 H89B 109.5 . . ?
H89A C89 H89C 109.5 . . ?
H89B C89 H89C 109.5 . . ?
C91 C90 H90 120.0 . . ?
C95 C90 H90 120.0 . . ?
C95 C90 C91 120.0(2) . . ?
C90 C91 H91 119.6 . . ?
C90 C91 C92 120.7(2) . . ?
C92 C91 H91 119.6 . . ?
C91 C92 C93 118.17(19) . . ?
C91 C92 C809 121.24(18) . . ?
C93 C92 C809 120.49(18) . . ?
O96 C93 C92 119.68(17) . . ?
O96 C93 C94 118.31(17) . . ?
C92 C93 C94 121.99(18) . . ?
C93 C94 C906 120.53(17) . . ?
C95 C94 C93 117.85(19) . . ?
C95 C94 C906 121.53(18) . . ?
C90 C95 C94 121.0(2) . . ?
C90 C95 H95 119.5 . . ?
C94 C95 H95 119.5 . . ?
O96 C97 H97A 109.9 . . ?
O96 C97 H97B 109.9 . . ?
O96 C97 C98 109.0(2) . . ?
H97A C97 H97B 108.3 . . ?
C98 C97 H97A 109.9 . . ?
C98 C97 H97B 109.9 . . ?
O96 C97A H97C 110.9 . . ?
O96 C97A H97D 110.9 . . ?
O96 C97A C98A 104.1(8) . . ?
H97C C97A H97D 109.0 . . ?
C98A C97A H97C 110.9 . . ?
C98A C97A H97D 110.9 . . ?
C97 C98 H98A 109.3 . . ?
C97 C98 H98B 109.3 . . ?
C97 C98 C99 111.6(3) . . ?
H98A C98 H98B 108.0 . . ?
C99 C98 H98A 109.3 . . ?
C99 C98 H98B 109.3 . . ?
C97A C98A H98C 110.1 . . ?
C97A C98A H98D 110.1 . . ?
C97A C98A C99A 108.0(11) . . ?
H98C C98A H98D 108.4 . . ?
C99A C98A H98C 110.1 . . ?
C99A C98A H98D 110.1 . . ?
C98 C99 H99A 109.5 . . ?
C98 C99 H99B 109.5 . . ?
C98 C99 H99C 109.5 . . ?
H99A C99 H99B 109.5 . . ?
H99A C99 H99C 109.5 . . ?
H99B C99 H99C 109.5 . . ?
C98A C99A H99D 109.5 . . ?
C98A C99A H99E 109.5 . . ?
C98A C99A H99F 109.5 . . ?
H99D C99A H99E 109.5 . . ?
H99D C99A H99F 109.5 . . ?
H99E C99A H99F 109.5 . . ?
C64 C607 H60A 109.5 . . ?
C64 C607 H60B 109.5 . . ?
C72 C607 C64 110.53(17) . . ?
C72 C607 H60A 109.5 . . ?
C72 C607 H60B 109.5 . . ?
H60A C607 H60B 108.1 . . ?
C74 C708 C82 110.46(15) . . ?
C74 C708 H70A 109.6 . . ?
C74 C708 H70B 109.6 . . ?
C82 C708 H70A 109.6 . . ?
C82 C708 H70B 109.6 . . ?
H70A C708 H70B 108.1 . . ?
C84 C809 H80A 109.5 . . ?
C84 C809 H80B 109.5 . . ?
C92 C809 C84 110.66(15) . . ?
C92 C809 H80A 109.5 . . ?
C92 C809 H80B 109.5 . . ?
H80A C809 H80B 108.1 . . ?
C62 C906 H90A 109.6 . . ?
C62 C906 H90B 109.6 . . ?
C94 C906 C62 110.38(15) . . ?
C94 C906 H90A 109.6 . . ?
C94 C906 H90B 109.6 . . ?
H90A C906 H90B 108.1 . . ?
O401 Al40 O406 107.99(10) . . ?
O401 Al40 O411 105.93(9) . . ?
O406 Al40 O411 114.69(11) . . ?
O416 Al40 O401 113.16(10) . . ?
O416 Al40 O406 107.67(10) . . ?
O416 Al40 O411 107.55(10) . . ?
C402 O401 Al40 150.33(16) . . ?
C407 O406 Al40 150.32(19) . . ?
C412 O411 Al40 150.14(18) . . ?
C417 O416 Al40 150.48(16) . . ?
O401 C402 C403 112.1(2) . . ?
O401 C402 C404 111.5(2) . . ?
O401 C402 C405 106.64(19) . . ?
C403 C402 C405 108.5(2) . . ?
C404 C402 C403 109.3(2) . . ?
C404 C402 C405 108.7(2) . . ?
F1 C403 F2 106.4(3) . . ?
F1 C403 F3 109.7(3) . . ?
F1 C403 C402 110.0(3) . . ?
F2 C403 C402 110.8(2) . . ?
F3 C403 F2 106.7(3) . . ?
F3 C403 C402 113.1(2) . . ?
F4 C404 C402 109.8(3) . . ?
F5 C404 F4 107.1(3) . . ?
F5 C404 C402 113.8(3) . . ?
F6 C404 F4 106.1(3) . . ?
F6 C404 F5 107.9(3) . . ?
F6 C404 C402 111.7(2) . . ?
F7 C405 F8 107.8(3) . . ?
F7 C405 F9 107.1(2) . . ?
F7 C405 C402 111.2(2) . . ?
F8 C405 F9 106.5(2) . . ?
F8 C405 C402 113.3(2) . . ?
F9 C405 C402 110.5(3) . . ?
O406 C407 C408 109.5(3) . . ?
O406 C407 C409 114.3(3) . . ?
O406 C407 C410 108.0(3) . . ?
O406 C407 C508 108.5(3) . . ?
O406 C407 C509 103.8(3) . . ?
O406 C407 C510 113.5(3) . . ?
C408 C407 C410 107.5(3) . . ?
C409 C407 C408 110.6(3) . . ?
C409 C407 C410 106.6(3) . . ?
C508 C407 C509 107.3(3) . . ?
C510 C407 C508 114.4(4) . . ?
C510 C407 C509 108.6(4) . . ?
F10 C408 F12 106.1(5) . . ?
F10 C408 C407 111.7(4) . . ?
F11 C408 F10 109.1(4) . . ?
F11 C408 F12 105.3(5) . . ?
F11 C408 C407 114.8(4) . . ?
F12 C408 C407 109.3(3) . . ?
F13 C409 C407 114.0(4) . . ?
F14 C409 F13 106.4(5) . . ?
F14 C409 C407 111.5(4) . . ?
F15 C409 F13 104.3(4) . . ?
F15 C409 F14 103.0(5) . . ?
F15 C409 C407 116.6(4) . . ?
F16 C410 F18 106.6(5) . . ?
F16 C410 C407 109.8(4) . . ?
F17 C410 F16 109.4(5) . . ?
F17 C410 F18 104.8(5) . . ?
F17 C410 C407 114.6(4) . . ?
F18 C410 C407 111.3(4) . . ?
O411 C412 C413 112.7(3) . . ?
O411 C412 C414 108.2(3) . . ?
O411 C412 C415 109.8(3) . . ?
O411 C412 C513 108.3(3) . . ?
O411 C412 C514 111.1(3) . . ?
O411 C412 C515 107.5(3) . . ?
C413 C412 C414 106.9(3) . . ?
C415 C412 C413 111.5(3) . . ?
C415 C412 C414 107.4(3) . . ?
C514 C412 C513 109.0(3) . . ?
C514 C412 C515 112.6(3) . . ?
C515 C412 C513 108.2(3) . . ?
F19 C413 F21 107.4(5) . . ?
F19 C413 C412 110.6(5) . . ?
F20 C413 F19 109.5(5) . . ?
F20 C413 F21 111.1(5) . . ?
F20 C413 C412 111.2(4) . . ?
F21 C413 C412 106.9(4) . . ?
F22 C414 F23 112.8(5) . . ?
F22 C414 F24 109.1(5) . . ?
F22 C414 C412 110.8(4) . . ?
F23 C414 F24 105.5(5) . . ?
F23 C414 C412 109.8(4) . . ?
F24 C414 C412 108.6(5) . . ?
F25 C415 C412 109.0(4) . . ?
F26 C415 F25 105.0(5) . . ?
F26 C415 C412 108.7(5) . . ?
F27 C415 F25 113.3(5) . . ?
F27 C415 F26 113.6(5) . . ?
F27 C415 C412 107.1(4) . . ?
O416 C417 C418 110.2(2) . . ?
O416 C417 C419 104.8(2) . . ?
O416 C417 C420 113.2(2) . . ?
O416 C417 C518 109.7(2) . . ?
O416 C417 C519 111.3(3) . . ?
O416 C417 C520 107.4(3) . . ?
C418 C417 C419 106.7(2) . . ?
C420 C417 C418 112.6(2) . . ?
C420 C417 C419 108.8(2) . . ?
C519 C417 C518 111.6(3) . . ?
C519 C417 C520 111.4(3) . . ?
C520 C417 C518 105.2(3) . . ?
F28 C418 F29 107.0(4) . . ?
F28 C418 C417 108.2(3) . . ?
F29 C418 C417 111.6(4) . . ?
F30 C418 F28 109.2(4) . . ?
F30 C418 F29 107.9(4) . . ?
F30 C418 C417 112.8(3) . . ?
F31 C419 C417 110.5(4) . . ?
F32 C419 F31 107.8(4) . . ?
F32 C419 F33 108.6(4) . . ?
F32 C419 C417 110.2(3) . . ?
F33 C419 F31 108.8(4) . . ?
F33 C419 C417 110.9(3) . . ?
F34 C420 F35 107.6(4) . . ?
F34 C420 C417 110.4(3) . . ?
F35 C420 C417 112.6(4) . . ?
F36 C420 F34 108.6(4) . . ?
F36 C420 F35 108.1(4) . . ?
F36 C420 C417 109.5(3) . . ?
F10A C508 F12A 106.5(6) . . ?
F10A C508 C407 110.1(5) . . ?
F11A C508 F10A 108.8(6) . . ?
F11A C508 F12A 107.1(6) . . ?
F11A C508 C407 113.9(6) . . ?
F12A C508 C407 110.1(5) . . ?
F13A C509 F14A 104.1(6) . . ?
F13A C509 C407 114.3(5) . . ?
F14A C509 C407 110.7(5) . . ?
F15A C509 F13A 105.9(6) . . ?
F15A C509 F14A 106.1(6) . . ?
F15A C509 C407 114.9(6) . . ?
F16A C510 F17A 104.5(6) . . ?
F16A C510 C407 113.4(5) . . ?
F17A C510 C407 111.3(5) . . ?
F18A C510 F16A 105.3(6) . . ?
F18A C510 F17A 106.6(6) . . ?
F18A C510 C407 114.9(6) . . ?
F19A C513 F20A 105.5(5) . . ?
F19A C513 C412 109.7(5) . . ?
F20A C513 C412 109.3(4) . . ?
F21A C513 F19A 109.8(5) . . ?
F21A C513 F20A 110.5(6) . . ?
F21A C513 C412 111.9(5) . . ?
F22A C514 C412 107.7(4) . . ?
F23A C514 F22A 110.3(5) . . ?
F23A C514 F24A 108.6(5) . . ?
F23A C514 C412 110.1(4) . . ?
F24A C514 F22A 107.9(5) . . ?
F24A C514 C412 112.2(5) . . ?
F25A C515 F26A 113.9(5) . . ?
F25A C515 F27A 111.1(6) . . ?
F25A C515 C412 107.2(4) . . ?
F26A C515 F27A 105.7(5) . . ?
F26A C515 C412 111.0(5) . . ?
F27A C515 C412 107.9(4) . . ?
F28A C518 C417 112.9(4) . . ?
F29A C518 F28A 105.9(5) . . ?
F29A C518 C417 111.3(5) . . ?
F30A C518 F28A 107.5(5) . . ?
F30A C518 F29A 108.8(5) . . ?
F30A C518 C417 110.4(5) . . ?
F31A C519 C417 113.7(6) . . ?
F32A C519 F31A 108.0(6) . . ?
F32A C519 C417 109.8(4) . . ?
F33A C519 F31A 108.8(6) . . ?
F33A C519 F32A 108.7(5) . . ?
F33A C519 C417 107.8(4) . . ?
F34A C520 F35A 109.4(5) . . ?
F34A C520 F36A 107.7(5) . . ?
F34A C520 C417 109.2(4) . . ?
F35A C520 C417 110.8(5) . . ?
F36A C520 F35A 107.9(5) . . ?
F36A C520 C417 111.7(4) . . ?
H C201 HA 109.5 . . ?
H C201 HB 109.5 . . ?
HA C201 HB 109.5 . . ?
C202 C201 H 109.5 . . ?
C202 C201 HA 109.5 . . ?
C202 C201 HB 109.5 . . ?
C201 C202 HC 109.8 . . ?
C201 C202 HD 109.8 . . ?
C201 C202 C203 109.5(8) . . ?
HC C202 HD 108.2 . . ?
C203 C202 HC 109.8 . . ?
C203 C202 HD 109.8 . . ?
C202 C203 HE 109.7 . . ?
C202 C203 HF 109.7 . . ?
HE C203 HF 108.2 . . ?
C204 C203 C202 110.0(8) . . ?
C204 C203 HE 109.7 . . ?
C204 C203 HF 109.7 . . ?
C203 C204 HG 109.0 . . ?
C203 C204 HH 109.0 . . ?
HG C204 HH 107.8 . . ?
C205 C204 C203 112.8(9) . . ?
C205 C204 HG 109.0 . . ?
C205 C204 HH 109.0 . . ?
C204 C205 HI 109.3 . . ?
C204 C205 HJ 109.3 . . ?
C204 C205 C206 111.5(9) . . ?
HI C205 HJ 108.0 . . ?
C206 C205 HI 109.3 . . ?
C206 C205 HJ 109.3 . . ?
C205 C206 HK 109.5 . . ?
C205 C206 HL 109.5 . . ?
C205 C206 HM 109.5 . . ?
HK C206 HL 109.5 . . ?
HK C206 HM 109.5 . . ?
HL C206 HM 109.5 . . ?
HN C107 HO 109.5 . . ?
HN C107 HP 109.5 . . ?
HO C107 HP 109.5 . . ?
C108 C107 HN 109.5 . . ?
C108 C107 HO 109.5 . . ?
C108 C107 HP 109.5 . . ?
C107 C108 HQ 109.6 . . ?
C107 C108 HR 109.6 . . ?
HQ C108 HR 108.1 . . ?
C109 C108 C107 110.2(6) . . ?
C109 C108 HQ 109.6 . . ?
C109 C108 HR 109.6 . . ?
C108 C109 C109 111.0(6) . 2_657 ?
C108 C109 HS 109.4 . . ?
C108 C109 HT 109.4 . . ?
C109 C109 HS 109.4 2_657 . ?
C109 C109 HT 109.4 2_657 . ?
HS C109 HT 108.0 . . ?
HU C101 HV 109.5 . . ?
HU C101 HW 109.5 . . ?
HV C101 HW 109.5 . . ?
C102 C101 HU 109.5 . . ?
C102 C101 HV 109.5 . . ?
C102 C101 HW 109.5 . . ?
C101 C102 HX 110.9 . . ?
C101 C102 HY 110.9 . . ?
HX C102 HY 108.9 . . ?
C103 C102 C101 104.3(6) . . ?
C103 C102 HX 110.9 . . ?
C103 C102 HY 110.9 . . ?
C102 C103 HZ 108.3 . . ?
C102 C103 H0AA 108.3 . . ?
HZ C103 H0AA 107.4 . . ?
C104 C103 C102 116.0(6) . . ?
C104 C103 HZ 108.3 . . ?
C104 C103 H0AA 108.3 . . ?
C103 C104 H1AA 109.0 . . ?
C103 C104 H2AA 109.0 . . ?
C103 C104 C105 113.1(6) . . ?
H1AA C104 H2AA 107.8 . . ?
C105 C104 H1AA 109.0 . . ?
C105 C104 H2AA 109.0 . . ?
C104 C105 H3AA 108.2 . . ?
C104 C105 H4AA 108.2 . . ?
H3AA C105 H4AA 107.3 . . ?
C106 C105 C104 116.6(7) . . ?
C106 C105 H3AA 108.2 . . ?
C106 C105 H4AA 108.2 . . ?
C105 C106 H5AA 109.5 . . ?
C105 C106 H6AA 109.5 . . ?
C105 C106 H7AA 109.5 . . ?
H5AA C106 H6AA 109.5 . . ?
H5AA C106 H7AA 109.5 . . ?
H6AA C106 H7AA 109.5 . . ?
H8AA C207 H9AA 109.5 . . ?
H8AA C207 H0BA 109.5 . . ?
H9AA C207 H0BA 109.5 . . ?
C208 C207 H8AA 109.5 . . ?
C208 C207 H9AA 109.5 . . ?
C208 C207 H0BA 109.5 . . ?
C207 C208 H1BA 109.5 . . ?
C207 C208 H2BA 109.5 . . ?
C207 C208 C209 110.7(8) . . ?
H1BA C208 H2BA 108.1 . . ?
C209 C208 H1BA 109.5 . . ?
C209 C208 H2BA 109.5 . . ?
C208 C209 C209 109.9(8) . 2_657 ?
C208 C209 H3BA 109.7 . . ?
C208 C209 H4BA 109.7 . . ?
C209 C209 H3BA 109.7 2_657 . ?
C209 C209 H4BA 109.7 2_657 . ?
H3BA C209 H4BA 108.2 . . ?

loop_
_geom_torsion_atom_site_label_1
_geom_torsion_atom_site_label_2
_geom_torsion_atom_site_label_3
_geom_torsion_atom_site_label_4
_geom_torsion
_geom_torsion_site_symmetry_1
_geom_torsion_site_symmetry_2
_geom_torsion_site_symmetry_3
_geom_torsion_site_symmetry_4
_geom_torsion_publ_flag
Rh1 P20 C21 C22 -9.53(17) . . . . ?
Rh1 P20 C21 C26 171.46(15) . . . . ?
Rh1 P20 C27 C28 91.79(17) . . . . ?
Rh1 P20 C27 C32 -82.86(16) . . . . ?
Rh1 P20 C33 C60 47.85(18) . . . . ?
Rh1 P40 C41 C42 5.44(17) . . . . ?
Rh1 P40 C41 C46 -176.36(16) . . . . ?
Rh1 P40 C47 C48 85.46(16) . . . . ?
Rh1 P40 C47 C52 -93.00(17) . . . . ?
Rh1 P40 C53 C80 -49.95(17) . . . . ?
Rh1 C4 C5 C6 176.98(16) . . . . ?
Rh1 C4 C9 C8 -177.24(14) . . . . ?
Rh1 C4 C9 C10 1.5(2) . . . . ?
P20 C21 C22 C23 -179.06(17) . . . . ?
P20 C21 C26 C25 179.68(19) . . . . ?
P20 C27 C28 C29 -175.98(17) . . . . ?
P20 C27 C32 C31 174.47(17) . . . . ?
P20 C33 C60 C61 52.1(3) . . . . ?
P20 C33 C60 C65 -131.14(17) . . . . ?
P40 C41 C42 C43 178.01(17) . . . . ?
P40 C41 C46 C45 -178.5(2) . . . . ?
P40 C47 C48 C49 -178.18(17) . . . . ?
P40 C47 C52 C51 -179.85(17) . . . . ?
P40 C53 C80 C81 133.59(16) . . . . ?
P40 C53 C80 C85 -49.9(2) . . . . ?
O66 C63 C64 C65 174.81(17) . . . . ?
O66 C63 C64 C607 -6.3(3) . . . . ?
O66 C67 C68 C69 -179.2(2) . . . . ?
O76 C73 C74 C75 -178.85(17) . . . . ?
O76 C73 C74 C708 -3.5(3) . . . . ?
O76 C77 C78 C79 172.0(3) . . . . ?
O76 C77A C78A C79A 176.0(13) . . . . ?
O86 C83 C84 C85 173.14(16) . . . . ?
O86 C83 C84 C809 -7.8(3) . . . . ?
O86 C87 C88 C89 -178.2(2) . . . . ?
O96 C93 C94 C95 177.26(16) . . . . ?
O96 C93 C94 C906 -6.0(3) . . . . ?
O96 C97 C98 C99 173.4(3) . . . . ?
O96 C97A C98A C99A 169.8(13) . . . . ?
C4 C5 C6 C7 0.1(3) . . . . ?
C4 C9 C10 C11 178.55(19) . . . . ?
C4 C9 C10 C15 -1.7(2) . . . . ?
C5 C4 C9 C8 0.6(3) . . . . ?
C5 C4 C9 C10 179.35(18) . . . . ?
C5 C6 C7 C8 0.6(4) . . . . ?
C6 C7 C8 C9 -0.7(3) . . . . ?
C7 C8 C9 C4 0.1(3) . . . . ?
C7 C8 C9 C10 -178.5(2) . . . . ?
C8 C9 C10 C11 -2.8(3) . . . . ?
C8 C9 C10 C15 176.96(19) . . . . ?
C9 C4 C5 C6 -0.7(3) . . . . ?
C9 C10 C11 C12 -179.6(2) . . . . ?
C9 C10 C15 Rh1 1.1(2) . . . . ?
C9 C10 C15 C14 -179.94(17) . . . . ?
C10 C11 C12 C13 -0.9(4) . . . . ?
C11 C10 C15 Rh1 -179.13(15) . . . . ?
C11 C10 C15 C14 -0.2(3) . . . . ?
C11 C12 C13 C14 0.7(4) . . . . ?
C12 C13 C14 C15 -0.2(4) . . . . ?
C13 C14 C15 Rh1 178.79(16) . . . . ?
C13 C14 C15 C10 -0.1(3) . . . . ?
C15 C10 C11 C12 0.7(3) . . . . ?
C21 P20 C27 C28 -146.62(17) . . . . ?
C21 P20 C27 C32 38.73(18) . . . . ?
C21 P20 C33 C60 -77.63(17) . . . . ?
C21 C22 C23 C24 -0.5(3) . . . . ?
C22 C21 C26 C25 0.7(3) . . . . ?
C22 C23 C24 C25 0.3(4) . . . . ?
C23 C24 C25 C26 0.3(4) . . . . ?
C24 C25 C26 C21 -0.8(4) . . . . ?
C26 C21 C22 C23 0.0(3) . . . . ?
C27 P20 C21 C22 -133.55(16) . . . . ?
C27 P20 C21 C26 47.43(19) . . . . ?
C27 P20 C33 C60 174.92(16) . . . . ?
C27 C28 C29 C30 1.9(3) . . . . ?
C28 C27 C32 C31 -0.3(3) . . . . ?
C28 C29 C30 C31 -0.9(4) . . . . ?
C29 C30 C31 C32 -0.8(4) . . . . ?
C30 C31 C32 C27 1.4(3) . . . . ?
C32 C27 C28 C29 -1.3(3) . . . . ?
C33 P20 C21 C22 120.69(16) . . . . ?
C33 P20 C21 C26 -58.32(18) . . . . ?
C33 P20 C27 C28 -37.97(18) . . . . ?
C33 P20 C27 C32 147.39(16) . . . . ?
C33 C60 C61 C62 174.43(18) . . . . ?
C33 C60 C65 C64 -172.16(18) . . . . ?
C41 P40 C47 C48 -37.06(18) . . . . ?
C41 P40 C47 C52 144.48(17) . . . . ?
C41 P40 C53 C80 73.86(17) . . . . ?
C41 C42 C43 C44 0.4(4) . . . . ?
C42 C41 C46 C45 -0.3(3) . . . . ?
C42 C43 C44 C45 0.0(4) . . . . ?
C43 C44 C45 C46 -0.5(5) . . . . ?
C44 C45 C46 C41 0.7(4) . . . . ?
C46 C41 C42 C43 -0.2(3) . . . . ?
C47 P40 C41 C42 132.19(16) . . . . ?
C47 P40 C41 C46 -49.61(19) . . . . ?
C47 P40 C53 C80 -179.28(15) . . . . ?
C47 C48 C49 C50 -1.5(3) . . . . ?
C48 C47 C52 C51 1.7(3) . . . . ?
C48 C49 C50 C51 0.7(4) . . . . ?
C49 C50 C51 C52 1.3(4) . . . . ?
C50 C51 C52 C47 -2.5(4) . . . . ?
C52 C47 C48 C49 0.3(3) . . . . ?
C53 P40 C41 C42 -122.24(16) . . . . ?
C53 P40 C41 C46 55.96(19) . . . . ?
C53 P40 C47 C48 -145.38(16) . . . . ?
C53 P40 C47 C52 36.16(18) . . . . ?
C53 C80 C81 C82 172.18(17) . . . . ?
C53 C80 C85 C84 -174.49(17) . . . . ?
C60 C61 C62 C63 -3.3(3) . . . . ?
C60 C61 C62 C906 175.31(17) . . . . ?
C61 C60 C65 C64 4.8(3) . . . . ?
C61 C62 C63 O66 -172.48(16) . . . . ?
C61 C62 C63 C64 6.7(3) . . . . ?
C61 C62 C906 C94 -64.1(2) . . . . ?
C62 C63 C64 C65 -4.3(3) . . . . ?
C62 C63 C64 C607 174.54(18) . . . . ?
C63 O66 C67 C68 164.6(2) . . . . ?
C63 C62 C906 C94 114.4(2) . . . . ?
C63 C64 C65 C60 -1.5(3) . . . . ?
C63 C64 C607 C72 -112.4(2) . . . . ?
C65 C60 C61 C62 -2.3(3) . . . . ?
C65 C64 C607 C72 66.5(2) . . . . ?
C67 O66 C63 C62 94.5(2) . . . . ?
C67 O66 C63 C64 -84.7(2) . . . . ?
C70 C71 C72 C73 -2.1(3) . . . . ?
C70 C71 C72 C607 172.7(2) . . . . ?
C71 C70 C75 C74 2.8(3) . . . . ?
C71 C72 C73 O76 -179.88(18) . . . . ?
C71 C72 C73 C74 4.5(3) . . . . ?
C71 C72 C607 C64 -101.9(2) . . . . ?
C72 C73 C74 C75 -3.2(3) . . . . ?
C72 C73 C74 C708 172.17(17) . . . . ?
C73 O76 C77 C78 87.1(3) . . . . ?
C73 O76 C77A C78A 173.3(10) . . . . ?
C73 C72 C607 C64 72.8(2) . . . . ?
C73 C74 C75 C70 -0.5(3) . . . . ?
C73 C74 C708 C82 -77.1(2) . . . . ?
C75 C70 C71 C72 -1.5(4) . . . . ?
C75 C74 C708 C82 98.2(2) . . . . ?
C77 O76 C73 C72 76.3(2) . . . . ?
C77 O76 C73 C74 -108.0(2) . . . . ?
C77A O76 C73 C72 99.8(7) . . . . ?
C77A O76 C73 C74 -84.5(7) . . . . ?
C80 C81 C82 C83 1.0(3) . . . . ?
C80 C81 C82 C708 -179.91(17) . . . . ?
C81 C80 C85 C84 2.0(3) . . . . ?
C81 C82 C83 O86 -175.51(17) . . . . ?
C81 C82 C83 C84 5.1(3) . . . . ?
C81 C82 C708 C74 -62.7(2) . . . . ?
C82 C83 C84 C85 -7.5(3) . . . . ?
C82 C83 C84 C809 171.58(17) . . . . ?
C83 O86 C87 C88 166.60(19) . . . . ?
C83 C82 C708 C74 116.4(2) . . . . ?
C83 C84 C85 C80 3.8(3) . . . . ?
C83 C84 C809 C92 -111.0(2) . . . . ?
C85 C80 C81 C82 -4.5(3) . . . . ?
C85 C84 C809 C92 68.1(2) . . . . ?
C87 O86 C83 C82 99.4(2) . . . . ?
C87 O86 C83 C84 -81.2(2) . . . . ?
C90 C91 C92 C93 -1.7(3) . . . . ?
C90 C91 C92 C809 174.69(19) . . . . ?
C91 C90 C95 C94 2.3(3) . . . . ?
C91 C92 C93 O96 -176.88(17) . . . . ?
C91 C92 C93 C94 5.0(3) . . . . ?
C91 C92 C809 C84 -101.7(2) . . . . ?
C92 C93 C94 C95 -4.6(3) . . . . ?
C92 C93 C94 C906 172.15(17) . . . . ?
C93 O96 C97 C98 173.9(2) . . . . ?
C93 O96 C97A C98A 99.5(10) . . . . ?
C93 C92 C809 C84 74.5(2) . . . . ?
C93 C94 C95 C90 0.9(3) . . . . ?
C93 C94 C906 C62 -77.8(2) . . . . ?
C95 C90 C91 C92 -1.9(3) . . . . ?
C95 C94 C906 C62 98.8(2) . . . . ?
C97 O96 C93 C92 89.0(2) . . . . ?
C97 O96 C93 C94 -92.7(2) . . . . ?
C97A O96 C93 C92 66.7(6) . . . . ?
C97A O96 C93 C94 -115.1(6) . . . . ?
C607 C64 C65 C60 179.54(18) . . . . ?
C607 C72 C73 O76 5.3(3) . . . . ?
C607 C72 C73 C74 -170.33(17) . . . . ?
C708 C74 C75 C70 -175.84(19) . . . . ?
C708 C82 C83 O86 5.4(3) . . . . ?
C708 C82 C83 C84 -173.96(18) . . . . ?
C809 C84 C85 C80 -175.22(17) . . . . ?
C809 C92 C93 O96 6.7(3) . . . . ?
C809 C92 C93 C94 -171.41(16) . . . . ?
C906 C62 C63 O66 9.0(3) . . . . ?
C906 C62 C63 C64 -171.86(18) . . . . ?
C906 C94 C95 C90 -175.82(19) . . . . ?
Al40 O401 C402 C403 52.9(4) . . . . ?
Al40 O401 C402 C404 -69.9(4) . . . . ?
Al40 O401 C402 C405 171.5(3) . . . . ?
Al40 O406 C407 C408 -148.1(4) . . . . ?
Al40 O406 C407 C409 -23.3(6) . . . . ?
Al40 O406 C407 C410 95.1(5) . . . . ?
Al40 O406 C407 C508 178.4(4) . . . . ?
Al40 O406 C407 C509 -67.6(5) . . . . ?
Al40 O406 C407 C510 50.1(6) . . . . ?
Al40 O411 C412 C413 -19.0(5) . . . . ?
Al40 O411 C412 C414 99.0(4) . . . . ?
Al40 O411 C412 C415 -144.0(4) . . . . ?
Al40 O411 C412 C513 -47.3(5) . . . . ?
Al40 O411 C412 C514 72.3(5) . . . . ?
Al40 O411 C412 C515 -164.0(4) . . . . ?
Al40 O416 C417 C418 61.9(4) . . . . ?
Al40 O416 C417 C419 176.4(3) . . . . ?
Al40 O416 C417 C420 -65.2(4) . . . . ?
Al40 O416 C417 C518 28.6(5) . . . . ?
Al40 O416 C417 C519 152.6(4) . . . . ?
Al40 O416 C417 C520 -85.2(4) . . . . ?
O401 Al40 O406 C407 -151.9(4) . . . . ?
O401 Al40 O411 C412 -39.5(4) . . . . ?
O401 Al40 O416 C417 -82.6(4) . . . . ?
O401 C402 C403 F1 -45.6(3) . . . . ?
O401 C402 C403 F2 71.7(3) . . . . ?
O401 C402 C403 F3 -168.5(3) . . . . ?
O401 C402 C404 F4 77.9(3) . . . . ?
O401 C402 C404 F5 -162.2(2) . . . . ?
O401 C402 C404 F6 -39.6(3) . . . . ?
O401 C402 C405 F7 -45.1(3) . . . . ?
O401 C402 C405 F8 -166.8(2) . . . . ?
O401 C402 C405 F9 73.8(3) . . . . ?
O406 Al40 O401 C402 40.8(4) . . . . ?
O406 Al40 O411 C412 79.5(4) . . . . ?
O406 Al40 O416 C417 158.1(3) . . . . ?
O406 C407 C408 F10 -40.8(5) . . . . ?
O406 C407 C408 F11 -165.7(5) . . . . ?
O406 C407 C408 F12 76.3(4) . . . . ?
O406 C407 C409 F13 -164.1(4) . . . . ?
O406 C407 C409 F14 -43.6(5) . . . . ?
O406 C407 C409 F15 74.2(5) . . . . ?
O406 C407 C410 F16 -43.5(5) . . . . ?
O406 C407 C410 F17 -167.1(4) . . . . ?
O406 C407 C410 F18 74.2(4) . . . . ?
O406 C407 C508 F10A -77.5(6) . . . . ?
O406 C407 C508 F11A 159.9(6) . . . . ?
O406 C407 C508 F12A 39.6(7) . . . . ?
O406 C407 C509 F13A -72.9(6) . . . . ?
O406 C407 C509 F14A 44.2(6) . . . . ?
O406 C407 C509 F15A 164.3(6) . . . . ?
O406 C407 C510 F16A -71.4(7) . . . . ?
O406 C407 C510 F17A 171.0(6) . . . . ?
O406 C407 C510 F18A 49.7(8) . . . . ?
O411 Al40 O401 C402 164.1(3) . . . . ?
O411 Al40 O406 C407 90.3(4) . . . . ?
O411 Al40 O416 C417 34.0(4) . . . . ?
O411 C412 C413 F19 -160.0(5) . . . . ?
O411 C412 C413 F20 78.1(4) . . . . ?
O411 C412 C413 F21 -43.3(5) . . . . ?
O411 C412 C414 F22 75.1(5) . . . . ?
O411 C412 C414 F23 -50.2(5) . . . . ?
O411 C412 C414 F24 -165.0(4) . . . . ?
O411 C412 C415 F25 -46.1(5) . . . . ?
O411 C412 C415 F26 -160.0(5) . . . . ?
O411 C412 C415 F27 76.8(5) . . . . ?
O411 C412 C513 F19A 166.0(5) . . . . ?
O411 C412 C513 F20A 50.8(5) . . . . ?
O411 C412 C513 F21A -71.8(5) . . . . ?
O411 C412 C514 F22A 44.5(5) . . . . ?
O411 C412 C514 F23A -75.8(5) . . . . ?
O411 C412 C514 F24A 163.1(5) . . . . ?
O411 C412 C515 F25A -74.5(5) . . . . ?
O411 C412 C515 F26A 160.6(5) . . . . ?
O411 C412 C515 F27A 45.2(5) . . . . ?
O416 Al40 O401 C402 -78.3(4) . . . . ?
O416 Al40 O406 C407 -29.4(4) . . . . ?
O416 Al40 O411 C412 -160.7(3) . . . . ?
O416 C417 C418 F28 -47.0(4) . . . . ?
O416 C417 C418 F29 -164.5(4) . . . . ?
O416 C417 C418 F30 73.9(4) . . . . ?
O416 C417 C419 F31 -165.5(4) . . . . ?
O416 C417 C419 F32 75.5(3) . . . . ?
O416 C417 C419 F33 -44.8(4) . . . . ?
O416 C417 C420 F34 -36.3(4) . . . . ?
O416 C417 C420 F35 -156.5(3) . . . . ?
O416 C417 C420 F36 83.2(3) . . . . ?
O416 C417 C518 F28A -81.4(5) . . . . ?
O416 C417 C518 F29A 159.7(5) . . . . ?
O416 C417 C518 F30A 38.9(6) . . . . ?
O416 C417 C519 F31A 162.4(6) . . . . ?
O416 C417 C519 F32A 41.3(6) . . . . ?
O416 C417 C519 F33A -77.0(5) . . . . ?
O416 C417 C520 F34A -74.9(5) . . . . ?
O416 C417 C520 F35A 164.5(5) . . . . ?
O416 C417 C520 F36A 44.1(5) . . . . ?
C403 C402 C404 F4 -46.6(3) . . . . ?
C403 C402 C404 F5 73.4(3) . . . . ?
C403 C402 C404 F6 -164.1(3) . . . . ?
C403 C402 C405 F7 75.8(3) . . . . ?
C403 C402 C405 F8 -45.9(3) . . . . ?
C403 C402 C405 F9 -165.3(2) . . . . ?
C404 C402 C403 F1 78.5(3) . . . . ?
C404 C402 C403 F2 -164.1(3) . . . . ?
C404 C402 C403 F3 -44.4(4) . . . . ?
C404 C402 C405 F7 -165.4(3) . . . . ?
C404 C402 C405 F8 72.9(3) . . . . ?
C404 C402 C405 F9 -46.6(3) . . . . ?
C405 C402 C403 F1 -163.1(2) . . . . ?
C405 C402 C403 F2 -45.8(3) . . . . ?
C405 C402 C403 F3 74.0(3) . . . . ?
C405 C402 C404 F4 -164.9(3) . . . . ?
C405 C402 C404 F5 -44.9(3) . . . . ?
C405 C402 C404 F6 77.7(3) . . . . ?
C408 C407 C409 F13 -40.0(5) . . . . ?
C408 C407 C409 F14 80.5(5) . . . . ?
C408 C407 C409 F15 -161.6(5) . . . . ?
C408 C407 C410 F16 -161.6(4) . . . . ?
C408 C407 C410 F17 74.8(5) . . . . ?
C408 C407 C410 F18 -43.9(5) . . . . ?
C409 C407 C408 F10 -167.7(4) . . . . ?
C409 C407 C408 F11 67.5(6) . . . . ?
C409 C407 C408 F12 -50.5(5) . . . . ?
C409 C407 C410 F16 79.7(5) . . . . ?
C409 C407 C410 F17 -43.8(5) . . . . ?
C409 C407 C410 F18 -162.5(4) . . . . ?
C410 C407 C408 F10 76.3(5) . . . . ?
C410 C407 C408 F11 -48.5(6) . . . . ?
C410 C407 C408 F12 -166.6(4) . . . . ?
C410 C407 C409 F13 76.6(5) . . . . ?
C410 C407 C409 F14 -162.9(5) . . . . ?
C410 C407 C409 F15 -45.0(5) . . . . ?
C413 C412 C414 F22 -163.2(4) . . . . ?
C413 C412 C414 F23 71.5(5) . . . . ?
C413 C412 C414 F24 -43.4(5) . . . . ?
C413 C412 C415 F25 -171.9(5) . . . . ?
C413 C412 C415 F26 74.3(6) . . . . ?
C413 C412 C415 F27 -48.9(5) . . . . ?
C414 C412 C413 F19 81.3(6) . . . . ?
C414 C412 C413 F20 -40.6(5) . . . . ?
C414 C412 C413 F21 -162.1(5) . . . . ?
C414 C412 C415 F25 71.3(5) . . . . ?
C414 C412 C415 F26 -42.6(6) . . . . ?
C414 C412 C415 F27 -165.8(4) . . . . ?
C415 C412 C413 F19 -35.9(6) . . . . ?
C415 C412 C413 F20 -157.8(4) . . . . ?
C415 C412 C413 F21 80.8(5) . . . . ?
C415 C412 C414 F22 -43.4(5) . . . . ?
C415 C412 C414 F23 -168.7(5) . . . . ?
C415 C412 C414 F24 76.5(5) . . . . ?
C418 C417 C419 F31 -48.6(4) . . . . ?
C418 C417 C419 F32 -167.6(3) . . . . ?
C418 C417 C419 F33 72.1(4) . . . . ?
C418 C417 C420 F34 -162.1(4) . . . . ?
C418 C417 C420 F35 77.6(4) . . . . ?
C418 C417 C420 F36 -42.7(4) . . . . ?
C419 C417 C418 F28 -160.2(4) . . . . ?
C419 C417 C418 F29 82.3(4) . . . . ?
C419 C417 C418 F30 -39.4(4) . . . . ?
C419 C417 C420 F34 79.8(4) . . . . ?
C419 C417 C420 F35 -40.5(4) . . . . ?
C419 C417 C420 F36 -160.7(3) . . . . ?
C420 C417 C418 F28 80.5(4) . . . . ?
C420 C417 C418 F29 -37.0(5) . . . . ?
C420 C417 C418 F30 -158.7(3) . . . . ?
C420 C417 C419 F31 73.1(4) . . . . ?
C420 C417 C419 F32 -45.9(4) . . . . ?
C420 C417 C419 F33 -166.1(4) . . . . ?
C508 C407 C509 F13A 41.8(7) . . . . ?
C508 C407 C509 F14A 159.0(6) . . . . ?
C508 C407 C509 F15A -80.9(7) . . . . ?
C508 C407 C510 F16A 163.4(6) . . . . ?
C508 C407 C510 F17A 45.8(7) . . . . ?
C508 C407 C510 F18A -75.5(8) . . . . ?
C509 C407 C508 F10A 170.8(5) . . . . ?
C509 C407 C508 F11A 48.3(7) . . . . ?
C509 C407 C508 F12A -72.0(7) . . . . ?
C509 C407 C510 F16A 43.5(7) . . . . ?
C509 C407 C510 F17A -74.0(7) . . . . ?
C509 C407 C510 F18A 164.7(7) . . . . ?
C510 C407 C508 F10A 50.3(7) . . . . ?
C510 C407 C508 F11A -72.3(7) . . . . ?
C510 C407 C508 F12A 167.4(7) . . . . ?
C510 C407 C509 F13A 166.0(6) . . . . ?
C510 C407 C509 F14A -76.8(7) . . . . ?
C510 C407 C509 F15A 43.3(7) . . . . ?
C513 C412 C514 F22A 163.7(5) . . . . ?
C513 C412 C514 F23A 43.5(6) . . . . ?
C513 C412 C514 F24A -77.7(6) . . . . ?
C513 C412 C515 F25A 168.8(5) . . . . ?
C513 C412 C515 F26A 43.8(6) . . . . ?
C513 C412 C515 F27A -71.6(5) . . . . ?
C514 C412 C513 F19A 45.1(6) . . . . ?
C514 C412 C513 F20A -70.1(6) . . . . ?
C514 C412 C513 F21A 167.2(5) . . . . ?
C514 C412 C515 F25A 48.2(6) . . . . ?
C514 C412 C515 F26A -76.7(6) . . . . ?
C514 C412 C515 F27A 167.9(5) . . . . ?
C515 C412 C513 F19A -77.7(6) . . . . ?
C515 C412 C513 F20A 167.1(5) . . . . ?
C515 C412 C513 F21A 44.4(6) . . . . ?
C515 C412 C514 F22A -76.2(6) . . . . ?
C515 C412 C514 F23A 163.6(5) . . . . ?
C515 C412 C514 F24A 42.4(7) . . . . ?
C518 C417 C519 F31A -74.7(7) . . . . ?
C518 C417 C519 F32A 164.2(5) . . . . ?
C518 C417 C519 F33A 45.9(6) . . . . ?
C518 C417 C520 F34A 168.3(4) . . . . ?
C518 C417 C520 F35A 47.7(6) . . . . ?
C518 C417 C520 F36A -72.7(5) . . . . ?
C519 C417 C518 F28A 154.8(4) . . . . ?
C519 C417 C518 F29A 35.9(6) . . . . ?
C519 C417 C518 F30A -84.9(6) . . . . ?
C519 C417 C520 F34A 47.2(6) . . . . ?
C519 C417 C520 F35A -73.4(6) . . . . ?
C519 C417 C520 F36A 166.2(5) . . . . ?
C520 C417 C518 F28A 33.8(5) . . . . ?
C520 C417 C518 F29A -85.1(6) . . . . ?
C520 C417 C518 F30A 154.1(5) . . . . ?
C520 C417 C519 F31A 42.6(7) . . . . ?
C520 C417 C519 F32A -78.5(6) . . . . ?
C520 C417 C519 F33A 163.2(5) . . . . ?
C201 C202 C203 C204 -179.94(19) . . . . ?
C202 C203 C204 C205 -179.9(3) . . . . ?
C203 C204 C205 C206 179.9(3) . . . . ?
C107 C108 C109 C109 179.99(13) . . . 2_657 ?
C101 C102 C103 C104 -179.67(17) . . . . ?
C102 C103 C104 C105 -180.0(2) . . . . ?
C103 C104 C105 C106 179.1(3) . . . . ?
C207 C208 C209 C209 -179.97(13) . . . 2_657 ?

_shelx_res_file                  
;
    0238abc16s.res created by SHELXL-2014/7

TITL 0238abc16s
CELL 0.71073 15.519319 18.997968 20.282192 68.8958 81.7243 69.6826
ZERR 2 0.000293 0.00041 0.000303 0.0017 0.0014 0.0019
LATT 1
SFAC C H Al F O P Rh
UNIT 206 202 2 72 18 4 2
EQIV $1 1-X,-Y,2-Z
SADI 0.01 C101 C102 C102 C103 C103 C104 C104 C105 C105 C106 C201 C202 C202 =
 C203 C203 C204 C204 C205 C205 C206 C107 C108 C108 C109 C109 C109_$1 C207 =
 C208 C208 C209 C209 C209_$1
SADI 0.01 C107 C109 C108 C109_$1 C207 C209 C208 C209_$1 C101 C103 C102 C104 =
 C103 C105 C104 C106 C201 C203 C202 C204 C203 C205 C204 C206
SADI 0.01 C78 C77 C78A C77A C79 C78 C79A C78A C99 C98 C99A C98A C98 C97 =
 C98A C97A
SADI 0.01 O96 C97A O96 C97 O76 C77A O76 C77
SADI 0.01 C418 F28 C418 F29 C418 F30 C518 F28A C518 F29A C518 F30A
SADI 0.01 F28 F29 F29 F30 F30 F28 F28A F29A F29A F30A F30A F28A
SADI 0.01 C417 F28 C417 F29 C417 F30 C417 F28A C417 F29A C417 F30A
SADI 0.01 C419 F31 C419 F32 C419 F33 C519 F31A C519 F32A C519 F33A
SADI 0.01 F31 F32 F32 F33 F33 F31 F31A F32A F32A F33A F33A F31A
SADI 0.01 C417 F31 C417 F32 C417 F33 C417 F31A C417 F32A C417 F33A
SADI 0.01 C420 F34 C420 F35 C420 F36 C520 F34A C520 F35A C520 F36A
SADI 0.01 F34 F35 F35 F36 F36 F34 F34A F35A F35A F36A F36A F34A
SADI 0.01 C417 F34 C417 F35 C417 F36 C417 F34A C417 F35A C417 F36A
SADI 0.01 C417 C418 C417 C518 C417 C419 C417 C519 C417 C420 C417 C520
SADI 0.01 C418 C419 C419 C420 C420 C418 C518 C519 C519 C520 C520 C518
SADI 0.01 O416 C418 O416 C419 O416 C420 O416 C518 O416 C519 O416 C520
SADI 0.01 C413 F19 C413 F20 C413 F21 C513 F19A C513 F20A C513 F21A
SADI 0.01 F19 F20 F20 F21 F21 F19 F19A F20A F20A F21A F21A F19A
SADI 0.01 C412 F19 C412 F20 C412 F21 C412 F19A C412 F20A C412 F21A
SADI 0.01 C414 F22 C414 F23 C414 F24 C514 F22A C514 F23A C514 F24A
SADI 0.01 F22 F23 F23 F24 F24 F22 F22A F23A F23A F24A F24A F22A
SADI 0.01 C412 F22 C412 F23 C412 F24 C412 F22A C412 F23A C412 F24A
SADI 0.01 C415 F25 C415 F26 C415 F27 C515 F25A C515 F26A C515 F27A
SADI 0.01 F25 F26 F26 F27 F27 F25 F25A F26A F26A F27A F27A F25A
SADI 0.01 C412 F25 C412 F26 C412 F27 C412 F25A C412 F26A C412 F27A
SADI 0.01 C412 C413 C412 C513 C412 C414 C412 C514 C412 C415 C412 C515
SADI 0.01 C413 C414 C414 C415 C415 C413 C513 C514 C514 C515 C515 C513
SADI 0.01 O411 C413 O411 C414 O411 C415 O411 C513 O411 C514 O411 C515
SADI 0.01 C408 F10 C408 F11 C408 F12 C508 F10A C508 F11A C508 F12A
SADI 0.01 F10 F11 F11 F12 F12 F10 F10A F11A F11A F12A F12A F10A
SADI 0.01 C407 F10 C407 F11 C407 F12 C407 F10A C407 F11A C407 F12A
SADI 0.01 C409 F13 C409 F14 C409 F15 C509 F13A C509 F14A C509 F15A
SADI 0.01 F13 F14 F14 F15 F15 F13 F13A F14A F14A F15A F15A F13A
SADI 0.01 C407 F13 C407 F14 C407 F15 C407 F13A C407 F14A C407 F15A
SADI 0.01 C410 F16 C410 F17 C410 F18 C510 F16A C510 F17A C510 F18A
SADI 0.01 F16 F17 F17 F18 F18 F16 F16A F17A F17A F18A F18A F16A
SADI 0.01 C407 F16 C407 F17 C407 F18 C407 F16A C407 F17A C407 F18A
SADI 0.01 C407 C408 C407 C508 C407 C409 C407 C509 C407 C410 C407 C510
SADI 0.01 C408 C409 C409 C410 C410 C408 C508 C509 C509 C510 C510 C508
SADI 0.01 O406 C408 O406 C409 O406 C410 O406 C508 O406 C509 O406 C510
FLAT 0.01 C101 C102 C103 C104 C105 C106
FLAT 0.01 C201 C202 C203 C204 C205 C206
FLAT 0.01 C107 C107_$1 C108 C108_$1 C109 C109_$1
FLAT 0.01 C207 C207_$1 C208 C208_$1 C209 C209_$1
SIMU 0.01 0.02 2 C101 C102 C103 C104 C105 C106 C201 C202 C203 C204 C205 =
 C206 C107 C108 C109 C207 C208 C209 C77 C79 C78 C77A C78A C79A C97 C98 C99 =
 C97A C98A C99A $F C417 C418 C419 C420 C518 C519 C520 C412 C413 C414 C415 =
 C513 C514 C515 C407 C408 C409 C410 C508 C509 C510
ISOR 0.006 0.012 C101 C102 C103 C104 C105 C106 C201 C202 C203 C204 C205 =
 C206 C107 C108 C109 C207 C208 C209 C77 C79 C78 C77A C78A C79A C97 C98 C99 =
 C97A C98A C99A $F C417 C418 C419 C420 C518 C519 C520 C412 C413 C414 C415 =
 C513 C514 C515 C407 C408 C409 C410 C508 C509 C510
EADP F31A F31

L.S. 8
PLAN  50
SIZE 0.1 0.2 0.4
TEMP -123(2)
BOND $H
MORE -3
CONF
fmap 2
acta 400
SHEL 7 0.72
REM <olex2.extras>
REM <HklSrc "%./0238abc16s.hkl">
REM </olex2.extras>

WGHT    0.062500    5.030500
FVAR       3.19085   0.81681   0.81940   0.66045   0.53917   0.64172   0.72426
FVAR       0.76801
RH1   7    0.207473    0.659317    0.784646    11.00000    0.01783    0.02126 =
         0.01872   -0.00546    0.00055   -0.00697
P20   6    0.078852    0.763638    0.799916    11.00000    0.01645    0.02287 =
         0.02023   -0.00654    0.00085   -0.00713
P40   6    0.321320    0.544924    0.773204    11.00000    0.01921    0.02125 =
         0.01906   -0.00655   -0.00121   -0.00656
O2    5    0.297895    0.734051    0.750325    11.00000    0.02370    0.02431 =
         0.06356   -0.01585    0.01500   -0.01031
AFIX   7
H2A   2    0.282926    0.788710    0.746128    11.00000   -1.50000
H2B   2    0.361234    0.719472    0.736123    11.00000   -1.50000
AFIX   0
O66   5    0.363854    0.984638    0.758979    11.00000    0.02482    0.03174 =
         0.04958   -0.02211    0.00589   -0.01402
O76   5    0.511206    0.823033    0.833533    11.00000    0.03015    0.03849 =
         0.03371   -0.01660    0.00428   -0.01395
O86   5    0.635287    0.741273    0.721228    11.00000    0.02308    0.03360 =
         0.04542   -0.01807    0.00806   -0.01448
O96   5    0.459800    0.881398    0.654252    11.00000    0.02556    0.03238 =
         0.03074   -0.01195    0.00074   -0.01245
C4    1    0.215485    0.611214    0.888920    11.00000    0.02281    0.02305 =
         0.02025   -0.00627   -0.00053   -0.00639
C5    1    0.268381    0.627196    0.928021    11.00000    0.03117    0.03438 =
         0.02874   -0.01054   -0.00381   -0.01116
AFIX  43
H5    2    0.305222    0.660379    0.905208    11.00000   -1.20000
AFIX   0
C6    1    0.266258    0.593504    1.001454    11.00000    0.04652    0.04366 =
         0.02779   -0.01292   -0.00949   -0.01134
AFIX  43
H6    2    0.301958    0.603883    1.029007    11.00000   -1.20000
AFIX   0
C7    1    0.212665    0.545089    1.034615    11.00000    0.05024    0.03718 =
         0.02088   -0.00619   -0.00171   -0.00615
AFIX  43
H7    2    0.211420    0.522929    1.084727    11.00000   -1.20000
AFIX   0
C8    1    0.161033    0.528772    0.995430    11.00000    0.03701    0.02586 =
         0.02615   -0.00327    0.00500   -0.00790
AFIX  43
H8    2    0.124979    0.494992    1.018640    11.00000   -1.20000
AFIX   0
C9    1    0.161560    0.561771    0.921665    11.00000    0.02321    0.02105 =
         0.02333   -0.00601    0.00175   -0.00510
C10   1    0.109739    0.552259    0.872630    11.00000    0.02171    0.02169 =
         0.03096   -0.00719    0.00169   -0.00819
C11   1    0.052575    0.505495    0.890451    11.00000    0.02842    0.02910 =
         0.04468   -0.00864    0.00429   -0.01425
AFIX  43
H11   2    0.044005    0.476079    0.938522    11.00000   -1.20000
AFIX   0
C12   1    0.008155    0.502030    0.837692    11.00000    0.03220    0.04011 =
         0.06395   -0.02055    0.00202   -0.02110
AFIX  43
H12   2   -0.030273    0.469517    0.849573    11.00000   -1.20000
AFIX   0
C13   1    0.019493    0.545513    0.768136    11.00000    0.03164    0.04536 =
         0.05507   -0.02400   -0.00812   -0.01564
AFIX  43
H13   2   -0.011831    0.543166    0.732427    11.00000   -1.20000
AFIX   0
C14   1    0.076413    0.593038    0.749332    11.00000    0.02779    0.03738 =
         0.03494   -0.01543   -0.00418   -0.01119
AFIX  43
H14   2    0.083994    0.622734    0.701169    11.00000   -1.20000
AFIX   0
C15   1    0.121843    0.596448    0.801776    11.00000    0.01915    0.02428 =
         0.02813   -0.00966   -0.00054   -0.00778
C21   1    0.024756    0.828993    0.716223    11.00000    0.02133    0.02344 =
         0.02485   -0.00556   -0.00262   -0.00879
C22   1    0.068677    0.820178    0.653636    11.00000    0.03137    0.03082 =
         0.02703   -0.01025   -0.00273   -0.00727
AFIX  43
H22   2    0.126077    0.779585    0.655247    11.00000   -1.20000
AFIX   0
C23   1    0.029703    0.870000    0.588682    11.00000    0.04914    0.04301 =
         0.02590   -0.00910   -0.00677   -0.01666
AFIX  43
H23   2    0.060538    0.863721    0.546165    11.00000   -1.20000
AFIX   0
C24   1   -0.053495    0.928291    0.586231    11.00000    0.04900    0.04010 =
         0.03603    0.00108   -0.01885   -0.01463
AFIX  43
H24   2   -0.080458    0.962256    0.541914    11.00000   -1.20000
AFIX   0
C25   1   -0.098309    0.937786    0.648147    11.00000    0.03506    0.03612 =
         0.05053   -0.00291   -0.01173    0.00063
AFIX  43
H25   2   -0.156052    0.978084    0.646145    11.00000   -1.20000
AFIX   0
C26   1   -0.059274    0.888746    0.713023    11.00000    0.02861    0.03345 =
         0.03611   -0.00748   -0.00046   -0.00236
AFIX  43
H26   2   -0.089895    0.895927    0.755326    11.00000   -1.20000
AFIX   0
C27   1   -0.014021    0.732511    0.854275    11.00000    0.01974    0.02297 =
         0.02864   -0.00701    0.00378   -0.00716
C28   1   -0.019191    0.717928    0.926868    11.00000    0.03342    0.03019 =
         0.03101   -0.00799    0.00675   -0.01216
AFIX  43
H28   2    0.024038    0.727423    0.948566    11.00000   -1.20000
AFIX   0
C29   1   -0.088063    0.689325    0.967650    11.00000    0.04686    0.03339 =
         0.03811   -0.00775    0.01823   -0.01600
AFIX  43
H29   2   -0.092808    0.680902    1.016948    11.00000   -1.20000
AFIX   0
C30   1   -0.149096    0.673281    0.936775    11.00000    0.03336    0.03229 =
         0.06158   -0.00932    0.02025   -0.01502
AFIX  43
H30   2   -0.195346    0.653121    0.964866    11.00000   -1.20000
AFIX   0
C31   1   -0.143249    0.686376    0.865349    11.00000    0.02388    0.03485 =
         0.06177   -0.01220    0.00404   -0.01462
AFIX  43
H31   2   -0.185100    0.674568    0.844379    11.00000   -1.20000
AFIX   0
C32   1   -0.076909    0.716625    0.823688    11.00000    0.02042    0.03210 =
         0.04051   -0.01048    0.00026   -0.00991
AFIX  43
H32   2   -0.074233    0.726573    0.774180    11.00000   -1.20000
AFIX   0
C33   1    0.093487    0.830070    0.840988    11.00000    0.02439    0.03748 =
         0.02995   -0.01786    0.00614   -0.01532
AFIX  23
H33A  2    0.035447    0.875072    0.835452    11.00000   -1.20000
H33B  2    0.101207    0.800555    0.892278    11.00000   -1.20000
AFIX   0
C41   1    0.339520    0.550132    0.681514    11.00000    0.02461    0.03180 =
         0.02252   -0.01036    0.00047   -0.01254
C42   1    0.293903    0.619374    0.628964    11.00000    0.03448    0.03690 =
         0.02576   -0.00773   -0.00524   -0.01169
AFIX  43
H42   2    0.251980    0.662974    0.641428    11.00000   -1.20000
AFIX   0
C43   1    0.309237    0.625249    0.558230    11.00000    0.05287    0.05935 =
         0.02503   -0.00696   -0.00854   -0.02631
AFIX  43
H43   2    0.278151    0.672880    0.522474    11.00000   -1.20000
AFIX   0
C44   1    0.369214    0.562292    0.540132    11.00000    0.06586    0.08321 =
         0.02676   -0.02605    0.00846   -0.03847
AFIX  43
H44   2    0.379643    0.566324    0.491783    11.00000   -1.20000
AFIX   0
C45   1    0.414709    0.492753    0.592132    11.00000    0.05917    0.06663 =
         0.04416   -0.03617    0.01453   -0.01740
AFIX  43
H45   2    0.455847    0.449098    0.579331    11.00000   -1.20000
AFIX   0
C46   1    0.400512    0.486659    0.662392    11.00000    0.04020    0.04169 =
         0.03335   -0.01790    0.00439   -0.00622
AFIX  43
H46   2    0.432401    0.439068    0.697821    11.00000   -1.20000
AFIX   0
C47   1    0.300378    0.450022    0.816842    11.00000    0.02376    0.02178 =
         0.02756   -0.00889    0.00214   -0.00753
C48   1    0.250748    0.424944    0.782786    11.00000    0.03448    0.02943 =
         0.03653   -0.01525    0.00050   -0.01350
AFIX  43
H48   2    0.229495    0.456707    0.736331    11.00000   -1.20000
AFIX   0
C49   1    0.232265    0.353809    0.816440    11.00000    0.04648    0.03635 =
         0.05282   -0.02403    0.00850   -0.02301
AFIX  43
H49   2    0.197148    0.337612    0.793434    11.00000   -1.20000
AFIX   0
C50   1    0.264817    0.306423    0.883377    11.00000    0.05473    0.02636 =
         0.05271   -0.01448    0.01557   -0.02026
AFIX  43
H50   2    0.252647    0.257434    0.906128    11.00000   -1.20000
AFIX   0
C51   1    0.314804    0.330209    0.917011    11.00000    0.04825    0.03035 =
         0.03502   -0.00220    0.00533   -0.01403
AFIX  43
H51   2    0.338220    0.297049    0.962611    11.00000   -1.20000
AFIX   0
C52   1    0.331190    0.402384    0.884669    11.00000    0.03427    0.03057 =
         0.02834   -0.00560   -0.00005   -0.01304
AFIX  43
H52   2    0.363686    0.419403    0.909012    11.00000   -1.20000
AFIX   0
C53   1    0.436140    0.522036    0.804890    11.00000    0.02255    0.02486 =
         0.02843   -0.00537   -0.00619   -0.00839
AFIX  23
H53A  2    0.432913    0.503226    0.857204    11.00000   -1.20000
H53B  2    0.478173    0.476926    0.790606    11.00000   -1.20000
AFIX   0
C60   1    0.170952    0.864613    0.815313    11.00000    0.02037    0.02868 =
         0.03105   -0.01555    0.00322   -0.00910
C61   1    0.186723    0.904558    0.744641    11.00000    0.02054    0.02509 =
         0.02959   -0.01149   -0.00079   -0.00680
AFIX  43
H61   2    0.150464    0.906804    0.709526    11.00000   -1.20000
AFIX   0
C62   1    0.254589    0.941424    0.724104    11.00000    0.02198    0.02078 =
         0.03177   -0.01037    0.00113   -0.00552
C63   1    0.303875    0.940913    0.776890    11.00000    0.02014    0.02717 =
         0.03901   -0.01733    0.00315   -0.00867
C64   1    0.292804    0.897751    0.847803    11.00000    0.02177    0.03408 =
         0.03443   -0.02001    0.00081   -0.00853
C65   1    0.227076    0.859437    0.865779    11.00000    0.02392    0.03352 =
         0.02935   -0.01524    0.00277   -0.01008
AFIX  43
H65   2    0.220114    0.828850    0.913760    11.00000   -1.20000
AFIX   0
C67   1    0.320927    1.061971    0.765819    11.00000    0.03259    0.03220 =
         0.05241   -0.02187    0.00286   -0.01236
AFIX  23
H67A  2    0.284501    1.057341    0.810559    11.00000   -1.20000
H67B  2    0.278849    1.096874    0.726140    11.00000   -1.20000
AFIX   0
C68   1    0.393493    1.097272    0.765384    11.00000    0.04394    0.04135 =
         0.06858   -0.02949    0.00777   -0.02248
AFIX  23
H68A  2    0.429341    1.102214    0.720373    11.00000   -1.20000
H68B  2    0.436101    1.061613    0.804561    11.00000   -1.20000
AFIX   0
C69   1    0.350471    1.179070    0.773640    11.00000    0.07850    0.04524 =
         0.07971   -0.03526    0.01474   -0.03371
AFIX 137
H69A  2    0.308509    1.214407    0.734730    11.00000   -1.50000
H69B  2    0.398976    1.201446    0.772744    11.00000   -1.50000
H69C  2    0.316268    1.173947    0.818754    11.00000   -1.50000
AFIX   0
C70   1    0.443017    0.674274    1.024090    11.00000    0.04698    0.07169 =
         0.02582   -0.00735   -0.00533   -0.02890
AFIX  43
H70   2    0.428808    0.640393    1.068668    11.00000   -1.20000
AFIX   0
C71   1    0.392011    0.753975    1.000386    11.00000    0.03449    0.07242 =
         0.02790   -0.02038   -0.00023   -0.02129
AFIX  43
H71   2    0.341813    0.774273    1.028495    11.00000   -1.20000
AFIX   0
C72   1    0.412810    0.805128    0.936042    11.00000    0.02582    0.05228 =
         0.02978   -0.02123   -0.00206   -0.01510
C73   1    0.489029    0.774001    0.896993    11.00000    0.02495    0.04263 =
         0.02830   -0.01665   -0.00292   -0.01461
C74   1    0.539312    0.693121    0.918803    11.00000    0.02802    0.04316 =
         0.02990   -0.01414   -0.00757   -0.01418
C75   1    0.515069    0.643767    0.982670    11.00000    0.04257    0.04974 =
         0.03124   -0.00685   -0.01434   -0.01857
AFIX  43
H75   2    0.548270    0.588413    0.998170    11.00000   -1.20000
AFIX   0
PART 1
C77   1    0.555605    0.877211    0.835949    31.00000    0.03093    0.03030 =
         0.04624   -0.01359    0.00500   -0.01241
AFIX  23
H77A  2    0.531925    0.894601    0.877464    31.00000   -1.20000
H77B  2    0.540947    0.924969    0.792924    31.00000   -1.20000
AFIX   0
PART 0
PART 2
C77A  1    0.585375    0.840679    0.854703   -31.00000    0.03883    0.03727 =
         0.04987   -0.01299   -0.00107   -0.01627
AFIX  23
H77C  2    0.633725    0.791046    0.879428   -31.00000   -1.20000
H77D  2    0.561756    0.873125    0.886152   -31.00000   -1.20000
AFIX   0
PART 0
PART 1
C78   1    0.658124    0.838362    0.840685    31.00000    0.03141    0.03603 =
         0.05713   -0.01978    0.00547   -0.01469
AFIX  23
H78A  2    0.680571    0.814137    0.803073    31.00000   -1.20000
H78B  2    0.673173    0.795320    0.886895    31.00000   -1.20000
AFIX   0
PART 0
PART 2
C78A  1    0.622030    0.886720    0.785717   -31.00000    0.04255    0.04007 =
         0.05393   -0.01550    0.00516   -0.01640
AFIX  23
H78C  2    0.570658    0.932768    0.759974   -31.00000   -1.20000
H78D  2    0.647093    0.852061    0.756268   -31.00000   -1.20000
AFIX   0
PART 0
PART 1
C79   1    0.706485    0.898349    0.832786    31.00000    0.04477    0.05101 =
         0.10785   -0.03751    0.01664   -0.02727
AFIX 137
H79A  2    0.692720    0.940390    0.786635    31.00000   -1.50000
H79B  2    0.772988    0.871389    0.836296    31.00000   -1.50000
H79C  2    0.684892    0.921901    0.870338    31.00000   -1.50000
AFIX   0
PART 0
PART 2
C79A  1    0.696286    0.916567    0.795418   -31.00000    0.04646    0.04293 =
         0.07145   -0.01570    0.00640   -0.02473
AFIX 137
H79D  2    0.713906    0.949354    0.749386   -31.00000   -1.50000
H79E  2    0.749992    0.871101    0.816511   -31.00000   -1.50000
H79F  2    0.673074    0.948586    0.826641   -31.00000   -1.50000
AFIX   0
PART 0
C80   1    0.479502    0.587242    0.780947    11.00000    0.01717    0.02326 =
         0.02848   -0.00999   -0.00080   -0.00546
C81   1    0.520153    0.598743    0.831318    11.00000    0.02076    0.02731 =
         0.02794   -0.00952   -0.00161   -0.00697
AFIX  43
H81   2    0.512976    0.570178    0.879880    11.00000   -1.20000
AFIX   0
C82   1    0.570993    0.650812    0.812711    11.00000    0.01793    0.02783 =
         0.03349   -0.01290   -0.00232   -0.00596
C83   1    0.580059    0.693446    0.741548    11.00000    0.01832    0.02622 =
         0.03607   -0.01375    0.00386   -0.00801
C84   1    0.532768    0.688788    0.690258    11.00000    0.01992    0.02509 =
         0.02914   -0.01024    0.00406   -0.00610
C85   1    0.485226    0.633806    0.710512    11.00000    0.01969    0.02502 =
         0.02753   -0.01126   -0.00042   -0.00629
AFIX  43
H85   2    0.456133    0.627981    0.675545    11.00000   -1.20000
AFIX   0
C87   1    0.724405    0.703911    0.695362    11.00000    0.02197    0.03709 =
         0.04277   -0.01545    0.00516   -0.01193
AFIX  23
H87A  2    0.717940    0.679076    0.661794    11.00000   -1.20000
H87B  2    0.762106    0.661783    0.735165    11.00000   -1.20000
AFIX   0
C88   1    0.770319    0.766427    0.658812    11.00000    0.02967    0.04375 =
         0.05094   -0.01355    0.00753   -0.01915
AFIX  23
H88A  2    0.777640    0.790049    0.693080    11.00000   -1.20000
H88B  2    0.730767    0.809418    0.620486    11.00000   -1.20000
AFIX   0
C89   1    0.863520    0.731873    0.628040    11.00000    0.03455    0.06432 =
         0.05788   -0.01728    0.01275   -0.02230
AFIX 137
H89A  2    0.856001    0.712030    0.591533    11.00000   -1.50000
H89B  2    0.902017    0.687921    0.665572    11.00000   -1.50000
H89C  2    0.892921    0.773282    0.607078    11.00000   -1.50000
AFIX   0
C90   1    0.286961    0.840859    0.545072    11.00000    0.03785    0.04380 =
         0.03137   -0.01044   -0.00411   -0.01966
AFIX  43
H90   2    0.248023    0.833535    0.517730    11.00000   -1.20000
AFIX   0
C91   1    0.376685    0.790166    0.556966    11.00000    0.03944    0.03454 =
         0.02817   -0.01222    0.00289   -0.01705
AFIX  43
H91   2    0.398263    0.747250    0.538854    11.00000   -1.20000
AFIX   0
C92   1    0.435464    0.801450    0.595128    11.00000    0.02784    0.02798 =
         0.02297   -0.00694    0.00465   -0.01239
C93   1    0.402331    0.866312    0.619403    11.00000    0.02575    0.02619 =
         0.02275   -0.00527    0.00197   -0.01242
C94   1    0.310796    0.915813    0.611127    11.00000    0.02703    0.02559 =
         0.02357   -0.00291    0.00079   -0.01095
C95   1    0.254089    0.902154    0.573032    11.00000    0.02912    0.03341 =
         0.02884   -0.00368   -0.00421   -0.01122
AFIX  43
H95   2    0.191875    0.935396    0.566106    11.00000   -1.20000
AFIX   0
PART 1
C97   1    0.507465    0.933191    0.603770    21.00000    0.02724    0.03373 =
         0.03460   -0.00824    0.00126   -0.01460
AFIX  23
H97A  2    0.462317    0.981569    0.573678    21.00000   -1.20000
H97B  2    0.549053    0.905110    0.572838    21.00000   -1.20000
AFIX   0
PART 0
PART 2
C97A  1    0.537015    0.905586    0.620803   -21.00000    0.03166    0.04434 =
         0.04507   -0.00935   -0.00187   -0.01478
AFIX  23
H97C  2    0.555791    0.891814    0.577065   -21.00000   -1.20000
H97D  2    0.589808    0.879998    0.652886   -21.00000   -1.20000
AFIX   0
PART 0
PART 1
C98   1    0.561945    0.956030    0.643561    21.00000    0.03306    0.03493 =
         0.04444   -0.01303   -0.00107   -0.01456
AFIX  23
H98A  2    0.601202    0.907308    0.677943    21.00000   -1.20000
H98B  2    0.519305    0.989067    0.670328    21.00000   -1.20000
AFIX   0
PART 0
PART 2
C98A  1    0.503432    0.994434    0.604232   -21.00000    0.03763    0.04052 =
         0.04458   -0.01202   -0.00018   -0.01486
AFIX  23
H98C  2    0.473647    1.007741    0.646688   -21.00000   -1.20000
H98D  2    0.457845    1.020087    0.566196   -21.00000   -1.20000
AFIX   0
PART 0
PART 1
C99   1    0.622195    1.002297    0.593889    21.00000    0.04993    0.05308 =
         0.06846   -0.00998   -0.00108   -0.03382
AFIX 137
H99A  2    0.583460    1.050699    0.559939    21.00000   -1.50000
H99B  2    0.665777    0.969095    0.568404    21.00000   -1.50000
H99C  2    0.656082    1.016840    0.621392    21.00000   -1.50000
AFIX   0
PART 0
PART 2
C99A  1    0.585527    1.023931    0.580761   -21.00000    0.04717    0.04450 =
         0.05452   -0.00260    0.00121   -0.02432
AFIX 137
H99D  2    0.623538    0.999028    0.547112   -21.00000   -1.50000
H99E  2    0.621952    1.009947    0.621966   -21.00000   -1.50000
H99F  2    0.564220    1.081907    0.558015   -21.00000   -1.50000
AFIX   0
PART 0
C607  1    0.350920    0.889898    0.905728    11.00000    0.02643    0.05172 =
         0.03780   -0.02911    0.00310   -0.01466
AFIX  23
H60A  2    0.388706    0.925724    0.886226    11.00000   -1.20000
H60B  2    0.310374    0.906098    0.943687    11.00000   -1.20000
AFIX   0
C708  1    0.613341    0.659944    0.870906    11.00000    0.02336    0.03547 =
         0.04045   -0.01491   -0.00809   -0.00914
AFIX  23
H70A  2    0.654655    0.607472    0.898864    11.00000   -1.20000
H70B  2    0.650435    0.696142    0.849668    11.00000   -1.20000
AFIX   0
C809  1    0.530726    0.742623    0.613849    11.00000    0.02769    0.03050 =
         0.02848   -0.01162    0.00774   -0.01092
AFIX  23
H80A  2    0.575105    0.771840    0.606348    11.00000   -1.20000
H80B  2    0.549339    0.709942    0.582499    11.00000   -1.20000
AFIX   0
C906  1    0.274259    0.978804    0.646029    11.00000    0.02645    0.02327 =
         0.03294   -0.00532    0.00062   -0.00767
AFIX  23
H90A  2    0.217120    1.018828    0.622833    11.00000   -1.20000
H90B  2    0.319941    1.006314    0.640437    11.00000   -1.20000
AFIX   0

AL40  3    0.846693    0.250489    0.734938    11.00000    0.02736    0.03231 =
         0.02661   -0.01221    0.00017   -0.00527
F1    4    0.943404    0.387087    0.698612    11.00000    0.03666    0.09539 =
         0.14801   -0.06173   -0.00470   -0.01488
F2    4    0.877510    0.456003    0.600596    11.00000    0.09218    0.11510 =
         0.08404   -0.05499    0.03963   -0.06289
F3    4    0.871921    0.512790    0.675300    11.00000    0.07427    0.08103 =
         0.12540   -0.05664    0.00483   -0.04727
F4    4    0.838412    0.404065    0.812045    11.00000    0.10913    0.09370 =
         0.08141   -0.05578   -0.03833   -0.00079
F5    4    0.729234    0.512746    0.770284    11.00000    0.08866    0.06013 =
         0.07922   -0.05297    0.00258   -0.00714
F6    4    0.702818    0.402216    0.812002    11.00000    0.12655    0.10024 =
         0.06683   -0.04622    0.03877   -0.05461
F7    4    0.704769    0.462152    0.596648    11.00000    0.09039    0.05763 =
         0.06607   -0.02589   -0.02977   -0.01441
F8    4    0.697928    0.557930    0.630701    11.00000    0.08215    0.03831 =
         0.08473   -0.02180   -0.01872   -0.01033
F9    4    0.621000    0.479357    0.685984    11.00000    0.03802    0.06856 =
         0.11985   -0.04174   -0.00354   -0.00702
PART 1
F10   4    0.845359    0.236925    0.943012    61.00000    0.11176    0.10989 =
         0.04117   -0.04121   -0.00210   -0.00369
PART 0
PART 2
F10A  4    0.951253    0.267350    0.918415   -61.00000    0.11311    0.15033 =
         0.06371   -0.03688   -0.02469   -0.04189
PART 0
PART 1
F11   4    0.960141    0.137698    0.993102    61.00000    0.11824    0.13555 =
         0.03001   -0.01325   -0.01116   -0.00795
PART 0
PART 2
F11A  4    0.961704    0.151092    0.990141   -61.00000    0.11447    0.12736 =
         0.04880   -0.03731   -0.02941   -0.02322
PART 0
PART 1
F12   4    0.854196    0.119285    0.954777    61.00000    0.10560    0.11175 =
         0.06264   -0.01563    0.02499   -0.03991
PART 0
PART 2
F12A  4    0.834706    0.228012    0.941735   -61.00000    0.07166    0.12788 =
         0.08279   -0.02869    0.02957   -0.01778
PART 0
PART 1
F13   4    1.043504    0.040538    0.919837    61.00000    0.10497    0.09376 =
         0.06229   -0.01186   -0.02153    0.02214
PART 0
PART 2
F13A  4    0.857238    0.090091    0.929195   -61.00000    0.15704    0.11369 =
         0.08833   -0.01314    0.00505   -0.04803
PART 0
PART 1
F14   4    0.942906    0.063454    0.847677    61.00000    0.17270    0.08319 =
         0.11464   -0.03492   -0.03718   -0.00767
PART 0
PART 2
F14A  4    0.921571    0.076413    0.835947   -61.00000    0.15453    0.05118 =
         0.06100   -0.01527   -0.03410    0.02207
PART 0
PART 1
F15   4    1.061902    0.090440    0.811857    61.00000    0.10043    0.11449 =
         0.05856   -0.02159    0.00538    0.02314
PART 0
PART 2
F15A  4    0.997516    0.032424    0.927449   -61.00000    0.14924    0.10830 =
         0.07015    0.00882   -0.03193    0.01993
PART 0
PART 1
F16   4    1.047676    0.244776    0.795047    61.00000    0.05813    0.18764 =
         0.06990    0.00863   -0.01458   -0.05351
PART 0
PART 2
F16A  4    1.073395    0.121139    0.800826   -61.00000    0.05917    0.15233 =
         0.05197   -0.01503   -0.00844    0.03909
PART 0
PART 1
F17   4    1.098315    0.169949    0.897076    61.00000    0.06403    0.12772 =
         0.10070   -0.00995   -0.04289   -0.00904
PART 0
PART 2
F17A  4    1.105131    0.126709    0.894808   -61.00000    0.07122    0.16148 =
         0.09233   -0.01003   -0.02872    0.02812
PART 0
PART 1
F18   4    0.993839    0.276228    0.885140    61.00000    0.11316    0.13129 =
         0.10425   -0.03882   -0.03708   -0.04191
PART 0
PART 2
F18A  4    1.064869    0.230462    0.805995   -61.00000    0.08281    0.18460 =
         0.11955   -0.01375   -0.01182   -0.03003
PART 0
PART 1
F19   4    0.552200    0.218870    0.816658    51.00000    0.11049    0.21836 =
         0.15687   -0.07667    0.05711   -0.07949
PART 0
PART 2
F19A  4    0.555321    0.221212    0.820100   -51.00000    0.07325    0.17070 =
         0.11748   -0.08317    0.06083   -0.08089
PART 0
PART 1
F20   4    0.594711    0.323831    0.757136    51.00000    0.05628    0.06651 =
         0.13094   -0.04201    0.01421   -0.01746
PART 0
PART 2
F20A  4    0.660385    0.271408    0.822359   -51.00000    0.10999    0.11223 =
         0.08876   -0.05737    0.04010   -0.06367
PART 0
PART 1
F21   4    0.678217    0.226421    0.845438    51.00000    0.09800    0.17676 =
         0.05182   -0.05607    0.01082   -0.04252
PART 0
PART 2
F21A  4    0.688538    0.140659    0.866772   -51.00000    0.13829    0.15154 =
         0.08023    0.00081    0.00720   -0.07741
PART 0
PART 1
F22   4    0.667016    0.197108    0.626459    51.00000    0.11793    0.17193 =
         0.08491   -0.06825   -0.00042   -0.06721
PART 0
PART 2
F22A  4    0.665028    0.276882    0.621414   -51.00000    0.12408    0.13748 =
         0.06053   -0.00416   -0.01054   -0.05769
PART 0
PART 1
F23   4    0.645863    0.315699    0.636038    51.00000    0.09800    0.08813 =
         0.08329    0.01328   -0.03838   -0.04545
PART 0
PART 2
F23A  4    0.598496    0.336641    0.699236   -51.00000    0.05376    0.06654 =
         0.16075   -0.02354   -0.01960   -0.01089
PART 0
PART 1
F24   4    0.543822    0.257147    0.678165    51.00000    0.07580    0.17362 =
         0.14151   -0.02147   -0.04346   -0.07348
PART 0
PART 2
F24A  4    0.541973    0.255631    0.680810   -51.00000    0.09058    0.18424 =
         0.15716   -0.01506   -0.02467   -0.05916
PART 0
PART 1
F25   4    0.750223    0.075672    0.725658    51.00000    0.10255    0.07295 =
         0.15010   -0.06991    0.03836   -0.04365
PART 0
PART 2
F25A  4    0.703575    0.121658    0.673441   -51.00000    0.10692    0.12296 =
         0.14074   -0.08243    0.00906   -0.06720
PART 0
PART 1
F26   4    0.605306    0.111404    0.753418    51.00000    0.10566    0.11830 =
         0.25342   -0.07789    0.02226   -0.08081
PART 0
PART 2
F26A  4    0.614000    0.100587    0.770391   -51.00000    0.09232    0.07425 =
         0.21716   -0.03429    0.02995   -0.06425
PART 0
PART 1
F27   4    0.707638    0.084109    0.834703    51.00000    0.13692    0.07883 =
         0.10814    0.01279    0.00587   -0.05147
PART 0
PART 2
F27A  4    0.761832    0.063426    0.781419   -51.00000    0.09135    0.05122 =
         0.15418   -0.01842   -0.00155   -0.03115
PART 0
PART 1
F28   4    0.843422    0.304848    0.565002    41.00000    0.07682    0.09822 =
         0.07007   -0.04522   -0.03980    0.03938
PART 0
PART 2
F28A  4    0.838360    0.210793    0.570576   -41.00000    0.07347    0.08680 =
         0.07123   -0.03681   -0.01321   -0.03133
PART 0
PART 1
F29   4    0.948612    0.255406    0.498432    41.00000    0.12514    0.08005 =
         0.04596   -0.01768   -0.00172   -0.02243
PART 0
PART 2
F29A  4    0.938412    0.254104    0.499426   -41.00000    0.07595    0.05334 =
         0.02399   -0.02580   -0.00988    0.00949
PART 0
PART 1
F30   4    0.968743    0.335192    0.542963    41.00000    0.14649    0.05401 =
         0.06948   -0.01184   -0.00279   -0.03478
PART 0
PART 2
F30A  4    0.852953    0.321271    0.563927   -41.00000    0.06168    0.04429 =
         0.05209   -0.02121   -0.01352   -0.00034
PART 0
PART 1
F31   4    1.118551    0.193597    0.560220    41.00000    0.06778    0.12479 =
         0.08209   -0.05525    0.03733   -0.02208
PART 0
PART 2
F31A  4    1.111689    0.189672    0.553943   -41.00000    0.06778    0.12479 =
         0.08209   -0.05525    0.03733   -0.02208
PART 0
PART 1
F32   4    1.121709    0.125639    0.669547    41.00000    0.05214    0.10089 =
         0.08963   -0.05875   -0.02638    0.02502
PART 0
PART 2
F32A  4    1.112029    0.205241    0.653269   -41.00000    0.03050    0.13041 =
         0.05833   -0.01538   -0.00231   -0.01247
PART 0
PART 1
F33   4    1.092954    0.251192    0.638472    41.00000    0.06796    0.11086 =
         0.11307   -0.06321   -0.00098   -0.03698
PART 0
PART 2
F33A  4    1.038839    0.303402    0.566284   -41.00000    0.07743    0.07325 =
         0.07701   -0.01750    0.01568   -0.03779
PART 0
PART 1
F34   4    0.972243    0.076320    0.687509    41.00000    0.14735    0.04962 =
         0.05684   -0.01142   -0.01602   -0.03371
PART 0
PART 2
F34A  4    1.062933    0.072656    0.680341   -41.00000    0.07652    0.06413 =
         0.06369   -0.00569    0.00246    0.02233
PART 0
PART 1
F35   4    1.024731    0.095223    0.580647    41.00000    0.07742    0.07061 =
         0.08291   -0.06212   -0.01041    0.00861
PART 0
PART 2
F35A  4    1.002849    0.095210    0.582714   -41.00000    0.10097    0.04606 =
         0.04806   -0.02044    0.01237   -0.01043
PART 0
PART 1
F36   4    0.880610    0.144006    0.601443    41.00000    0.07681    0.09581 =
         0.08183   -0.04226   -0.00489   -0.04550
PART 0
PART 2
F36A  4    0.920013    0.092752    0.676688   -41.00000    0.08075    0.03719 =
         0.05728   -0.01627    0.01702   -0.00846
PART 0
O401  5    0.789168    0.350772    0.707379    11.00000    0.04044    0.03620 =
         0.05588   -0.02522   -0.00400   -0.00849
O406  5    0.887469    0.223683    0.817869    11.00000    0.05066    0.07591 =
         0.03307   -0.01713   -0.00729   -0.00851
O411  5    0.769260    0.205809    0.730990    11.00000    0.04659    0.04522 =
         0.05804   -0.01841    0.00352   -0.02191
O416  5    0.938405    0.223793    0.681503    11.00000    0.03832    0.05484 =
         0.03834   -0.02562    0.00502   -0.00545
C402  1    0.782370    0.425085    0.702134    11.00000    0.03497    0.03812 =
         0.05023   -0.02772   -0.00068   -0.00940
C403  1    0.870221    0.446133    0.669364    11.00000    0.04126    0.06406 =
         0.08999   -0.04543    0.00557   -0.02183
C404  1    0.761474    0.437304    0.774412    11.00000    0.06881    0.05808 =
         0.05664   -0.03774   -0.00149   -0.01123
C405  1    0.701128    0.482207    0.652661    11.00000    0.05155    0.04382 =
         0.06384   -0.02484   -0.01077   -0.01058
C407  1    0.949722    0.175612    0.868221    11.00000    0.05878    0.08591 =
         0.03396   -0.01433   -0.00814   -0.00439
PART 1
C408  1    0.903608    0.168102    0.940778    61.00000    0.07374    0.08337 =
         0.04302   -0.02370   -0.00340   -0.01264
C409  1    0.999934    0.093849    0.861928    61.00000    0.08364    0.08852 =
         0.05038   -0.02568   -0.01218    0.00199
C410  1    1.025024    0.216069    0.861485    61.00000    0.06910    0.10727 =
         0.07019   -0.01461   -0.01987   -0.02498
PART 0
C412  1    0.683676    0.201591    0.740513    11.00000    0.05087    0.05469 =
         0.06280   -0.02327    0.00995   -0.03104
PART 1
C413  1    0.624816    0.245247    0.790264    51.00000    0.06960    0.09411 =
         0.08817   -0.04291    0.01479   -0.04191
C414  1    0.635641    0.243351    0.667055    51.00000    0.08276    0.11148 =
         0.10198   -0.02545   -0.01117   -0.04052
C415  1    0.687132    0.114412    0.766306    51.00000    0.09589    0.08832 =
         0.12946   -0.03038    0.00785   -0.04321
PART 0
C417  1    0.973585    0.205391    0.622832    11.00000    0.03814    0.04116 =
         0.03537   -0.02100    0.00153   -0.00133
PART 1
C418  1    0.933854    0.277199    0.555783    41.00000    0.06960    0.05050 =
         0.04588   -0.02038   -0.00672   -0.00658
C419  1    1.080060    0.193661    0.622967    41.00000    0.05144    0.07221 =
         0.06469   -0.03784    0.01202   -0.02038
C420  1    0.962607    0.128922    0.623025    41.00000    0.06548    0.05514 =
         0.04916   -0.03078   -0.00312   -0.01830
PART 0
PART 2
C508  1    0.925583    0.204741    0.931137   -61.00000    0.07496    0.09585 =
         0.05041   -0.02860   -0.01012   -0.01604
C509  1    0.932188    0.092741    0.891634   -61.00000    0.09759    0.09466 =
         0.06508   -0.02672   -0.01153   -0.00735
C510  1    1.046993    0.164781    0.841943   -61.00000    0.07593    0.10937 =
         0.06957   -0.02229   -0.01670   -0.01130
C513  1    0.647482    0.206878    0.815127   -51.00000    0.08368    0.11727 =
         0.09159   -0.02568    0.01366   -0.04764
C514  1    0.620156    0.269553    0.684896   -51.00000    0.06210    0.08859 =
         0.10155   -0.00794   -0.00785   -0.03967
C515  1    0.689335    0.119660    0.739821   -51.00000    0.08795    0.08143 =
         0.13220   -0.03832    0.00268   -0.05053
C518  1    0.899346    0.249059    0.563169   -41.00000    0.05478    0.05003 =
         0.04194   -0.02358   -0.00690   -0.00873
C519  1    1.061303    0.225504    0.598206   -41.00000    0.04997    0.06789 =
         0.05027   -0.02230    0.01102   -0.01791
C520  1    0.990194    0.113859    0.640980   -41.00000    0.06573    0.05606 =
         0.05674   -0.02699    0.00724   -0.01394

C201  1    0.591999    0.803451    0.441309   -81.00000    0.12108    0.14236 =
         0.09970   -0.02080    0.05594   -0.02554
AFIX 137
H     2    0.555259    0.785953    0.418781   -81.00000   -1.50000
HA    2    0.596637    0.855199    0.410085   -81.00000   -1.50000
HB    2    0.562433    0.808359    0.486228   -81.00000   -1.50000
AFIX   0
C202  1    0.688580    0.742125    0.455141   -81.00000    0.12252    0.13038 =
         0.11307   -0.04308    0.01755   -0.04395
AFIX  23
HC    2    0.699580    0.718890    0.506589   -81.00000   -1.20000
HD    2    0.735259    0.768496    0.432105   -81.00000   -1.20000
AFIX   0
C203  1    0.697174    0.675967    0.425605   -81.00000    0.14113    0.13984 =
         0.13312   -0.03907    0.00123   -0.04688
AFIX  23
HE    2    0.650345    0.649758    0.448598   -81.00000   -1.20000
HF    2    0.686110    0.699303    0.374167   -81.00000   -1.20000
AFIX   0
C204  1    0.792828    0.614657    0.439114   -81.00000    0.13599    0.13791 =
         0.14254   -0.04063    0.00140   -0.05560
AFIX  23
HG    2    0.839145    0.641554    0.416417   -81.00000   -1.20000
HH    2    0.803422    0.592049    0.490620   -81.00000   -1.20000
AFIX   0
C205  1    0.806090    0.547714    0.411208   -81.00000    0.14124    0.14374 =
         0.14057   -0.05135   -0.00574   -0.05821
AFIX  23
HI    2    0.795712    0.570024    0.359675   -81.00000   -1.20000
HJ    2    0.760207    0.520366    0.434028   -81.00000   -1.20000
AFIX   0
C206  1    0.902799    0.487380    0.425451   -81.00000    0.16600    0.16311 =
         0.13018   -0.05332    0.00167   -0.07763
AFIX 137
HK    2    0.913809    0.451504    0.398266   -81.00000   -1.50000
HL    2    0.908331    0.456356    0.475984   -81.00000   -1.50000
HM    2    0.948193    0.515642    0.411225   -81.00000   -1.50000
AFIX   0

PART 0
PART 1
C107  1    0.283615    0.068452    0.994898    71.00000    0.13998    0.13654 =
         0.12046   -0.03536   -0.05289   -0.02968
AFIX 137
HN    2    0.273006    0.051006    0.957686    71.00000   -1.50000
HO    2    0.237190    0.119788    0.992476    71.00000   -1.50000
HP    2    0.279314    0.028843    1.041193    71.00000   -1.50000
AFIX   0
C108  1    0.379282    0.077375    0.984506    71.00000    0.12550    0.10943 =
         0.10687   -0.03395   -0.01860   -0.02785
AFIX  23
HQ    2    0.388741    0.107709    0.934412    71.00000   -1.20000
HR    2    0.384504    0.107387    1.013968    71.00000   -1.20000
AFIX   0
C109  1    0.452138   -0.003792    1.004986    71.00000    0.11592    0.10938 =
         0.09790   -0.03752   -0.01922   -0.03657
AFIX  23
HS    2    0.446621   -0.033724    0.975551    71.00000   -1.20000
HT    2    0.442396   -0.034041    1.055050    71.00000   -1.20000
AFIX   0

C101  1    0.636346    0.815652    0.443144    81.00000    0.14012    0.12256 =
         0.07711   -0.00171    0.06046   -0.03530
AFIX 137
HU    2    0.666709    0.844688    0.401919    81.00000   -1.50000
HV    2    0.669736    0.801977    0.485863    81.00000   -1.50000
HW    2    0.573010    0.849162    0.447529    81.00000   -1.50000
AFIX   0
C102  1    0.635654    0.734778    0.433415    81.00000    0.15006    0.14967 =
         0.09084   -0.04812    0.03696   -0.02464
AFIX  23
HX    2    0.605813    0.704142    0.474750    81.00000   -1.20000
HY    2    0.602748    0.747147    0.390238    81.00000   -1.20000
AFIX   0
C103  1    0.736479    0.688656    0.427290    81.00000    0.12953    0.13924 =
         0.13706   -0.03341   -0.00334   -0.05955
AFIX  23
HZ    2    0.764339    0.722370    0.386931    81.00000   -1.20000
H0AA  2    0.767213    0.679375    0.470579    81.00000   -1.20000
AFIX   0
C104  1    0.756747    0.609990    0.417272    81.00000    0.13644    0.13084 =
         0.13858   -0.04022   -0.00453   -0.05818
AFIX  23
H1AA  2    0.726894    0.618643    0.373781    81.00000   -1.20000
H2AA  2    0.729726    0.575549    0.457633    81.00000   -1.20000
AFIX   0
C105  1    0.858273    0.567589    0.411652    81.00000    0.14725    0.14575 =
         0.16130   -0.03913    0.00789   -0.07074
AFIX  23
H3AA  2    0.884380    0.602548    0.371063    81.00000   -1.20000
H4AA  2    0.887546    0.560687    0.454806    81.00000   -1.20000
AFIX   0
C106  1    0.884174    0.489429    0.402812    81.00000    0.16216    0.18603 =
         0.08991   -0.06468    0.00642   -0.08492
AFIX 137
H5AA  2    0.884228    0.496517    0.352498    81.00000   -1.50000
H6AA  2    0.839874    0.462293    0.428596    81.00000   -1.50000
H7AA  2    0.945712    0.457298    0.421442    81.00000   -1.50000
AFIX   0

PART 0
PART 2
C207  1    0.284422    0.062642    0.983748   -71.00000    0.12707    0.12383 =
         0.11375   -0.04852   -0.01512   -0.02262
AFIX 137
H8AA  2    0.298051    0.092057    0.934941   -71.00000   -1.50000
H9AA  2    0.254130    0.100144    1.009302   -71.00000   -1.50000
H0BA  2    0.243733    0.033102    0.983698   -71.00000   -1.50000
AFIX   0
C208  1    0.373430    0.004636    1.019915   -71.00000    0.11968    0.11555 =
         0.11129   -0.03878   -0.01092   -0.03460
AFIX  23
H1BA  2    0.380890   -0.049494    1.020491   -71.00000   -1.20000
H2BA  2    0.370708    0.003052    1.069478   -71.00000   -1.20000
AFIX   0
C209  1    0.455647    0.029525    0.981429   -71.00000    0.11991    0.11781 =
         0.11205   -0.03909   -0.00913   -0.03426
AFIX  23
H3BA  2    0.448489    0.083570    0.980919   -71.00000   -1.20000
H4BA  2    0.458647    0.031021    0.931872   -71.00000   -1.20000
AFIX   0
HKLF 4

REM  0238abc16s
REM R1 =  0.0446 for   25056 Fo > 4sig(Fo)  and  0.0544 for all   29303 data
REM   1842 parameters refined using   2896 restraints

END

WGHT      0.0625      5.0302

REM Highest difference peak  0.995,  deepest hole -0.537,  1-sigma level  0.071
Q1    1   0.6164  0.6837  0.4452  11.00000  0.05    1.00
Q2    1   0.8991  0.2513  0.6493  11.00000  0.05    0.85
Q3    1   0.5825  0.7267  0.4308  11.00000  0.05    0.82
Q4    1   0.8063  0.5986  0.3796  11.00000  0.05    0.78
Q5    1   0.8357  0.6096  0.3497  11.00000  0.05    0.74
Q6    1   0.6602  0.8350  0.4565  11.00000  0.05    0.73
Q7    1   0.6733  0.1454  0.6991  11.00000  0.05    0.66
Q8    1   0.6620  0.1575  0.8170  11.00000  0.05    0.66
Q9    1   0.5797  0.1557  0.8318  11.00000  0.05    0.65
Q10   1   0.8773  0.5376  0.3858  11.00000  0.05    0.64
Q11   1   0.8791  0.3055  0.5191  11.00000  0.05    0.59
Q12   1   0.5996  0.1250  0.7066  11.00000  0.05    0.57
Q13   1   0.7181  0.7286  0.4757  11.00000  0.05    0.55
Q14   1   0.9210  0.1836  0.7970  11.00000  0.05    0.54
Q15   1   0.9181  0.4080  0.6401  11.00000  0.05    0.53
Q16   1   1.0588  0.2392  0.6812  11.00000  0.05    0.53
Q17   1   0.8427  0.3474  0.7001  11.00000  0.05    0.52
Q18   1   0.9138  0.3340  0.5493  11.00000  0.05    0.52
Q19   1   1.1372  0.1668  0.6085  11.00000  0.05    0.52
Q20   1   1.0938  0.2453  0.5471  11.00000  0.05    0.52
Q21   1   0.5789  0.1796  0.6948  11.00000  0.05    0.51
Q22   1   0.6084  0.2826  0.7149  11.00000  0.05    0.50
Q23   1   0.5218  0.2658  0.7657  11.00000  0.05    0.50
Q24   1   0.8153  0.2416  0.8914  11.00000  0.05    0.49
Q25   1   0.7180  0.1008  0.8560  11.00000  0.05    0.49
Q26   1   1.0770  0.1210  0.7078  11.00000  0.05    0.49
Q27   1   1.0603  0.1836  0.8032  11.00000  0.05    0.47
Q28   1   1.0230  0.2229  0.4988  11.00000  0.05    0.47
Q29   1   0.9240  0.4166  0.7408  11.00000  0.05    0.47
Q30   1   0.9421  0.1405  0.8704  11.00000  0.05    0.47
Q31   1   0.6326  0.0911  0.8296  11.00000  0.05    0.46
Q32   1   0.9802  0.2230  0.9225  11.00000  0.05    0.45
Q33   1   1.0365  0.1324  0.8417  11.00000  0.05    0.45
Q34   1   0.9389  0.0167  0.9423  11.00000  0.05    0.45
Q35   1   0.6408  0.4494  0.7649  11.00000  0.05    0.43
Q36   1   0.6818  0.1630  0.6313  11.00000  0.05    0.43
Q37   1   0.7659  0.4786  0.5854  11.00000  0.05    0.43
Q38   1   0.6436  0.4617  0.6425  11.00000  0.05    0.43
Q39   1   0.2767  0.9387  0.7515  11.00000  0.05    0.41
Q40   1   0.1025  0.5796  0.8369  11.00000  0.05    0.41
Q41   1   0.8004  0.3329  0.7491  11.00000  0.05    0.40
Q42   1   0.1396  0.5524  0.8970  11.00000  0.05    0.40
Q43   1   0.3064  0.4977  0.7977  11.00000  0.05    0.39
Q44   1   0.8796  0.4785  0.7273  11.00000  0.05    0.39
Q45   1   1.0236  0.0627  0.6681  11.00000  0.05    0.38
Q46   1   0.1707  0.8909  0.7775  11.00000  0.05    0.38
Q47   1   0.4155  0.8233  0.6162  11.00000  0.05    0.38
Q48   1   1.0959  0.0760  0.9022  11.00000  0.05    0.38
Q49   1   0.1014  0.5986  0.7737  11.00000  0.05    0.37
Q50   1   0.7619  0.2079  0.7731  11.00000  0.05    0.37
;
_shelx_res_checksum              3627
_olex2_submission_special_instructions 'No special instructions were received'
_oxdiff_exptl_absorpt_empirical_details 
;
Empirical correction (ABSPACK) includes:
- Absorption correction using spherical harmonics
- Frame scaling
;
_oxdiff_exptl_absorpt_empirical_full_max 1.350
_oxdiff_exptl_absorpt_empirical_full_min 0.640


####################################################################### 
# 
# This file contains crystal structure data downloaded from the 
# Cambridge Structural Database (CSD) hosted by the Cambridge 
# Crystallographic Data Centre (CCDC).
# 
# Full information about CCDC data access policies and citation 
# guidelines are available at http://www.ccdc.cam.ac.uk/access/V1 
# 
# Audit and citation data items may have been added by the CCDC. 
# Please retain this information to preserve the provenance of 
# this file and to allow appropriate attribution of the data. 
# 
#######################################################################

data_1-N2
_database_code_depnum_ccdc_archive 'CCDC 2225293'
loop_
_audit_author_name
_audit_author_address
'Adrian Chaplin'
;University of Warwick
United Kingdom
;
_audit_update_record             
;
2022-12-08 deposited with the CCDC.	2023-02-01 downloaded from the CCDC.
;

#====================================================================
# [Rh(biph)(CxP2)(N2)][Al(OC(CF3)3)4].1.5hexane
#--------------------------------------------------------------------
# Collected and solved by Adrian Chaplin
#--------------------------------------------------------------------  
# Start Validation Reply Form 

_vrf_PLAT910_1-N2                
; 
PROBLEM: Missing # of FCF Reflection(s) Below Theta(Min).         39 Note   
RESPONSE: 
In the context of the data set collected, this is a small number of 
reflections.
See _diffrn_reflns_number and 
_diffrn_reflns_point_group_measured_fraction_full 
;

_vrf_PLAT301_1-N2                
; 
PROBLEM: Main Residue  Disorder ..............(Resd  1  )         7% Note 
PROBLEM: Anion/Solvent/Minor-Residue Disorder (Resd  2  )        63% Note  
RESPONSE: 
The structure contains a significant degree of disorder. 
See _publ_section_exptl_refinement.
;

_vrf_PLAT302_1-N2                
; 
PROBLEM: Anion/Solvent/Minor-Residue Disorder (Resd  3  )       100% Note 
PROBLEM: Anion/Solvent/Minor-Residue Disorder (Resd  4  )       100% Note  
PROBLEM: Anion/Solvent/Minor-Residue Disorder (Resd  5  )       100% Note  
PROBLEM: Anion/Solvent/Minor-Residue Disorder (Resd  6  )       100% Note  
RESPONSE: 
The structure contains a significant degree of disorder. 
See _publ_section_exptl_refinement.
;
#====================================================================

_audit_creation_date             2019-03-24
_audit_creation_method           
;
Olex2 1.2
(compiled 2018.05.29 svn.r3510 for OlexSys, GUI svn.r5506)
;
_shelx_SHELXL_version_number     2014/7
_chemical_name_common            .
_chemical_name_systematic        .
_chemical_formula_moiety         
'C78 H78 N2 O4 P2 Rh, Al C16 F36 O4, 1.5(C6 H14)'
_chemical_formula_sum            'C103 H99 Al F36 N2 O8 P2 Rh'
_chemical_formula_weight         2368.67
_chemical_absolute_configuration .
_chemical_melting_point          'not measured'
loop_
_atom_type_symbol
_atom_type_description
_atom_type_scat_dispersion_real
_atom_type_scat_dispersion_imag
_atom_type_scat_source
C C 0.0033 0.0016 'International Tables Vol C Tables 4.2.6.8 and 6.1.1.4'
H H 0.0000 0.0000 'International Tables Vol C Tables 4.2.6.8 and 6.1.1.4'
Al Al 0.0645 0.0514 'International Tables Vol C Tables 4.2.6.8 and 6.1.1.4'
F F 0.0171 0.0103 'International Tables Vol C Tables 4.2.6.8 and 6.1.1.4'
N N 0.0061 0.0033 'International Tables Vol C Tables 4.2.6.8 and 6.1.1.4'
O O 0.0106 0.0060 'International Tables Vol C Tables 4.2.6.8 and 6.1.1.4'
P P 0.1023 0.0942 'International Tables Vol C Tables 4.2.6.8 and 6.1.1.4'
Rh Rh -1.1178 0.9187 'International Tables Vol C Tables 4.2.6.8 and 6.1.1.4'

_shelx_space_group_comment       
;
The symmetry employed for this shelxl refinement is uniquely defined
by the following loop, which should always be used as a source of
symmetry information in preference to the above space-group names.
They are only intended as comments.
;
_space_group_crystal_system      triclinic
_space_group_IT_number           2
_space_group_name_H-M_alt        'P -1'
_space_group_name_Hall           '-P 1'
loop_
_space_group_symop_operation_xyz
'x, y, z'
'-x, -y, -z'

_cell_length_a                   15.5463(3)
_cell_length_b                   19.0107(3)
_cell_length_c                   20.2914(4)
_cell_angle_alpha                68.6774(16)
_cell_angle_beta                 81.8355(14)
_cell_angle_gamma                69.7753(15)
_cell_volume                     5241.20(17)
_cell_formula_units_Z            2
_cell_measurement_reflns_used    33712
_cell_measurement_temperature    150(2)
_cell_measurement_theta_max      32.4010
_cell_measurement_theta_min      3.7420
_shelx_estimated_absorpt_T_max   .
_shelx_estimated_absorpt_T_min   .
_exptl_absorpt_coefficient_mu    0.322
_exptl_absorpt_correction_T_max  1.00000
_exptl_absorpt_correction_T_min  0.85962
_exptl_absorpt_correction_type   multi-scan
_exptl_absorpt_process_details   
;
CrysAlisPro 1.171.38.46 (Rigaku Oxford Diffraction, 2015)
Empirical absorption correction using spherical harmonics,
 implemented in SCALE3 ABSPACK scaling algorithm.
;
_exptl_absorpt_special_details   .
_exptl_crystal_colour            'pale yellow'
_exptl_crystal_density_diffrn    1.501
_exptl_crystal_density_meas      'not measured'
_exptl_crystal_density_method    .
_exptl_crystal_description       irregular
_exptl_crystal_F_000             2414
_exptl_crystal_recrystallization_method 
'Crystals grown from CH2Cl2-hexane at 293 K'
_exptl_crystal_size_max          0.3
_exptl_crystal_size_mid          0.2
_exptl_crystal_size_min          0.1
_exptl_special_details           .
_exptl_transmission_factor_max   .
_exptl_transmission_factor_min   .
_diffrn_reflns_av_R_equivalents  0.0452
_diffrn_reflns_av_unetI/netI     0.0448
_diffrn_reflns_Laue_measured_fraction_full 0.999
_diffrn_reflns_Laue_measured_fraction_max 0.999
_diffrn_reflns_limit_h_max       21
_diffrn_reflns_limit_h_min       -21
_diffrn_reflns_limit_k_max       26
_diffrn_reflns_limit_k_min       -26
_diffrn_reflns_limit_l_max       28
_diffrn_reflns_limit_l_min       -28
_diffrn_reflns_number            129059
_diffrn_reflns_point_group_measured_fraction_full 0.999
_diffrn_reflns_point_group_measured_fraction_max 0.999
_diffrn_reflns_theta_full        29.575
_diffrn_reflns_theta_max         29.575
_diffrn_reflns_theta_min         3.125
_diffrn_ambient_environment      N~2~
_diffrn_ambient_temperature      150(2)
_diffrn_detector                 'CCD plate'
_diffrn_detector_area_resol_mean 5.3046
_diffrn_detector_type            AtlasS2
_diffrn_measured_fraction_theta_full 0.999
_diffrn_measured_fraction_theta_max 0.999
_diffrn_measurement_details      
;
List of Runs (angles in degrees, time in seconds):

  # Type    Start    End  Width  t~exp~   \w     \q     \k     \f   Frames
#--------------------------------------------------------------------------
  1  \w   -110.00 -55.00   1.00   30.00    --  -23.31 178.00  90.00   55
  2  \w    -99.00   9.00   1.00   30.00    --  -23.31 -77.00  60.00  108
  3  \w    -99.00   9.00   1.00   30.00    --  -23.31 -77.00-120.00  108
  4  \w      0.00  99.00   1.00   30.00    --   24.25  37.00 -90.00   99
  5  \w     34.00 111.00   1.00   30.00    --   24.25-178.00-120.00   77
  6  \w     34.00 111.00   1.00   30.00    --   24.25-178.00  90.00   77
  7  \w      0.00  99.00   1.00   30.00    --   24.25  37.00-120.00   99
  8  \w    -56.00  44.00   1.00   30.00    --   24.25 -19.00  90.00  100
;
_diffrn_measurement_device       'four-circle diffractometer'
_diffrn_measurement_device_type  
'Rigaku Oxford Diffraction: SuperNova, Dual, Cu at zero, AtlasS2'
_diffrn_measurement_method       '\w scans'
_diffrn_orient_matrix_type       
'CrysAlisPro convention (1999,Acta A55,543-557)'
_diffrn_orient_matrix_UB_11      0.0089057000
_diffrn_orient_matrix_UB_12      -0.0413838000
_diffrn_orient_matrix_UB_13      0.0183614000
_diffrn_orient_matrix_UB_21      -0.0419790000
_diffrn_orient_matrix_UB_22      0.0081862000
_diffrn_orient_matrix_UB_23      0.0191677000
_diffrn_orient_matrix_UB_31      -0.0228791000
_diffrn_orient_matrix_UB_32      -0.0024836000
_diffrn_orient_matrix_UB_33      -0.0265333000
_diffrn_radiation_monochromator  mirror
_diffrn_radiation_probe          x-ray
_diffrn_radiation_type           MoK\a
_diffrn_radiation_wavelength     0.71073
_diffrn_source                   'micro-focus sealed X-ray tube'
_diffrn_source_type              'SuperNova (Mo) X-ray Source'
_reflns_Friedel_coverage         0.000
_reflns_Friedel_fraction_full    .
_reflns_Friedel_fraction_max     .
_reflns_number_gt                22567
_reflns_number_total             29378
_reflns_special_details          
;
 Reflections were merged by SHELXL according to the crystal
 class for the calculation of statistics and refinement.
 
 _reflns_Friedel_fraction is defined as the number of unique
 Friedel pairs measured divided by the number that would be
 possible theoretically, ignoring centric projections and
 systematic absences.
;
_reflns_threshold_expression     'I > 2\s(I)'
_computing_cell_refinement       'CrysAlisPro 1.171.40.39a (Rigaku OD, 2019)'
_computing_data_collection       'CrysAlisPro 1.171.40.39a (Rigaku OD, 2019)'
_computing_data_reduction        'CrysAlisPro 1.171.40.39a (Rigaku OD, 2019)'
_computing_molecular_graphics    'Olex2 (Dolomanov et al., 2009)'
_computing_publication_material  'Olex2 (Dolomanov et al., 2009)'
_computing_structure_refinement  'ShelXL (Sheldrick, 2015)'
_computing_structure_solution    'ShelXT (Sheldrick, 2015)'
_refine_diff_density_max         0.767
_refine_diff_density_min         -0.610
_refine_diff_density_rms         0.078
_refine_ls_extinction_coef       .
_refine_ls_extinction_method     none
_refine_ls_goodness_of_fit_ref   1.048
_refine_ls_hydrogen_treatment    constr
_refine_ls_matrix_type           full
_refine_ls_number_parameters     1856
_refine_ls_number_reflns         29378
_refine_ls_number_restraints     2908
_refine_ls_R_factor_all          0.0770
_refine_ls_R_factor_gt           0.0533
_refine_ls_restrained_S_all      1.182
_refine_ls_shift/su_max          0.001
_refine_ls_shift/su_mean         0.000
_refine_ls_structure_factor_coef Fsqd
_refine_ls_weighting_details     
'w=1/[\s^2^(Fo^2^)+(0.0572P)^2^+6.1783P] where P=(Fo^2^+2Fc^2^)/3'
_refine_ls_weighting_scheme      calc
_refine_ls_wR_factor_gt          0.1269
_refine_ls_wR_factor_ref         0.1408
_refine_special_details          .
_olex2_refinement_description    
;
1. Fixed Uiso
 At 1.2 times of:
  All C(H) groups, All C(H,H) groups
 At 1.5 times of:
  All C(H,H,H) groups
2. Restrained distances
 C101-C102 \\sim C102-C103 \\sim C103-C104 \\sim C104-C105 \\sim C105-C106
\\sim C201-C202 \\sim C202-
 C203 \\sim C203-C204 \\sim C204-C205 \\sim C205-C206 \\sim C107-C108 \\sim
C108-C109 \\sim C109-
 C109_$1 \\sim C207-C208 \\sim C208-C209 \\sim C209-C209_$1
 with sigma of 0.01
 C107-C109 \\sim C108-C109_$1 \\sim C207-C209 \\sim C208-C209_$1 \\sim
C101-C103 \\sim C102-C104 ~
 C103-C105 \\sim C104-C106 \\sim C201-C203 \\sim C202-C204 \\sim C203-C205
\\sim C204-C206
 with sigma of 0.01
 C78-C77 \\sim C78A-C77A \\sim C79-C78 \\sim C79A-C78A \\sim C99-C98 \\sim
C99A-C98A \\sim C98-C97 ~
 C98A-C97A
 with sigma of 0.01
 O96-C97A \\sim O96-C97 \\sim O76-C77A \\sim O76-C77
 with sigma of 0.01
 C418-F28 \\sim C418-F29 \\sim C418-F30 \\sim C518-F28A \\sim C518-F29A \\sim
C518-F30A
 with sigma of 0.01
 F28-F29 \\sim F29-F30 \\sim F30-F28 \\sim F28A-F29A \\sim F29A-F30A \\sim
F30A-F28A
 with sigma of 0.01
 C417-F28 \\sim C417-F29 \\sim C417-F30 \\sim C417-F28A \\sim C417-F29A \\sim
C417-F30A
 with sigma of 0.01
 C419-F31 \\sim C419-F32 \\sim C419-F33 \\sim C519-F31A \\sim C519-F32A \\sim
C519-F33A
 with sigma of 0.01
 F31-F32 \\sim F32-F33 \\sim F33-F31 \\sim F31A-F32A \\sim F32A-F33A \\sim
F33A-F31A
 with sigma of 0.01
 C417-F31 \\sim C417-F32 \\sim C417-F33 \\sim C417-F31A \\sim C417-F32A \\sim
C417-F33A
 with sigma of 0.01
 C420-F34 \\sim C420-F35 \\sim C420-F36 \\sim C520-F34A \\sim C520-F35A \\sim
C520-F36A
 with sigma of 0.01
 F34-F35 \\sim F35-F36 \\sim F36-F34 \\sim F34A-F35A \\sim F35A-F36A \\sim
F36A-F34A
 with sigma of 0.01
 C417-F34 \\sim C417-F35 \\sim C417-F36 \\sim C417-F34A \\sim C417-F35A \\sim
C417-F36A
 with sigma of 0.01
 C417-C418 \\sim C417-C518 \\sim C417-C419 \\sim C417-C519 \\sim C417-C420
\\sim C417-C520
 with sigma of 0.01
 C418-C419 \\sim C419-C420 \\sim C420-C418 \\sim C518-C519 \\sim C519-C520
\\sim C520-C518
 with sigma of 0.01
 O416-C418 \\sim O416-C419 \\sim O416-C420 \\sim O416-C518 \\sim O416-C519
\\sim O416-C520
 with sigma of 0.01
 C413-F19 \\sim C413-F20 \\sim C413-F21 \\sim C513-F19A \\sim C513-F20A \\sim
C513-F21A
 with sigma of 0.01
 F19-F20 \\sim F20-F21 \\sim F21-F19 \\sim F19A-F20A \\sim F20A-F21A \\sim
F21A-F19A
 with sigma of 0.01
 C412-F19 \\sim C412-F20 \\sim C412-F21 \\sim C412-F19A \\sim C412-F20A \\sim
C412-F21A
 with sigma of 0.01
 C414-F22 \\sim C414-F23 \\sim C414-F24 \\sim C514-F22A \\sim C514-F23A \\sim
C514-F24A
 with sigma of 0.01
 F22-F23 \\sim F23-F24 \\sim F24-F22 \\sim F22A-F23A \\sim F23A-F24A \\sim
F24A-F22A
 with sigma of 0.01
 C412-F22 \\sim C412-F23 \\sim C412-F24 \\sim C412-F22A \\sim C412-F23A \\sim
C412-F24A
 with sigma of 0.01
 C415-F25 \\sim C415-F26 \\sim C415-F27 \\sim C515-F25A \\sim C515-F26A \\sim
C515-F27A
 with sigma of 0.01
 F25-F26 \\sim F26-F27 \\sim F27-F25 \\sim F25A-F26A \\sim F26A-F27A \\sim
F27A-F25A
 with sigma of 0.01
 C412-F25 \\sim C412-F26 \\sim C412-F27 \\sim C412-F25A \\sim C412-F26A \\sim
C412-F27A
 with sigma of 0.01
 C412-C413 \\sim C412-C513 \\sim C412-C414 \\sim C412-C514 \\sim C412-C415
\\sim C412-C515
 with sigma of 0.01
 C413-C414 \\sim C414-C415 \\sim C415-C413 \\sim C513-C514 \\sim C514-C515
\\sim C515-C513
 with sigma of 0.01
 O411-C413 \\sim O411-C414 \\sim O411-C415 \\sim O411-C513 \\sim O411-C514
\\sim O411-C515
 with sigma of 0.01
 C408-F10 \\sim C408-F11 \\sim C408-F12 \\sim C508-F10A \\sim C508-F11A \\sim
C508-F12A
 with sigma of 0.01
 F10-F11 \\sim F11-F12 \\sim F12-F10 \\sim F10A-F11A \\sim F11A-F12A \\sim
F12A-F10A
 with sigma of 0.01
 C407-F10 \\sim C407-F11 \\sim C407-F12 \\sim C407-F10A \\sim C407-F11A \\sim
C407-F12A
 with sigma of 0.01
 C409-F13 \\sim C409-F14 \\sim C409-F15 \\sim C509-F13A \\sim C509-F14A \\sim
C509-F15A
 with sigma of 0.01
 F13-F14 \\sim F14-F15 \\sim F15-F13 \\sim F13A-F14A \\sim F14A-F15A \\sim
F15A-F13A
 with sigma of 0.01
 C407-F13 \\sim C407-F14 \\sim C407-F15 \\sim C407-F13A \\sim C407-F14A \\sim
C407-F15A
 with sigma of 0.01
 C410-F16 \\sim C410-F17 \\sim C410-F18 \\sim C510-F16A \\sim C510-F17A \\sim
C510-F18A
 with sigma of 0.01
 F16-F17 \\sim F17-F18 \\sim F18-F16 \\sim F16A-F17A \\sim F17A-F18A \\sim
F18A-F16A
 with sigma of 0.01
 C407-F16 \\sim C407-F17 \\sim C407-F18 \\sim C407-F16A \\sim C407-F17A \\sim
C407-F18A
 with sigma of 0.01
 C407-C408 \\sim C407-C508 \\sim C407-C409 \\sim C407-C509 \\sim C407-C410
\\sim C407-C510
 with sigma of 0.01
 C408-C409 \\sim C409-C410 \\sim C410-C408 \\sim C508-C509 \\sim C509-C510
\\sim C510-C508
 with sigma of 0.01
 O406-C408 \\sim O406-C409 \\sim O406-C410 \\sim O406-C508 \\sim O406-C509
\\sim O406-C510
 with sigma of 0.01
3. Restrained planarity
 C101, C102, C103, C104, C105, C106
 with sigma of 0.01
 C201, C202, C203, C204, C205, C206
 with sigma of 0.01
 C107, C107_$1, C108, C108_$1, C109, C109_$1
 with sigma of 0.01
 C207, C207_$1, C208, C208_$1, C209, C209_$1
 with sigma of 0.01
4. Uiso/Uaniso restraints and constraints
C101 \\sim C102 \\sim C103 \\sim C104 \\sim C105 \\sim C106 \\sim C201 \\sim
C202 \\sim C203 \\sim C204 \\sim C205 \\sim C206 \\sim C107 \\sim C108 \\sim
C109 \\sim C207 \\sim C208 \\sim C209 \\sim C77 \\sim C79 \\sim C78 \\sim C77A
\\sim C78A \\sim C79A \\sim C97 \\sim C98 \\sim C99 \\sim C97A \\sim C98A \\sim
C99A \\sim F1 \\sim F2 \\sim F3 \\sim F4 \\sim F5 \\sim F6 \\sim F7 \\sim F8
\\sim F9 \\sim F10 \\sim F10A \\sim F11 \\sim F11A \\sim F12 \\sim F12A \\sim
F13 \\sim F13A \\sim F14 \\sim F14A \\sim F15 \\sim F15A \\sim F16 \\sim F16A
\\sim F17 \\sim F17A \\sim F18 \\sim F18A \\sim F19 \\sim F19A \\sim F20 \\sim
F20A \\sim F21 \\sim F21A \\sim F22 \\sim F22A \\sim F23 \\sim F23A \\sim F24
\\sim F24A \\sim F25 \\sim F25A \\sim F26 \\sim F26A \\sim F27 \\sim F27A \\sim
F28 \\sim F28A \\sim F29 \\sim F29A \\sim F30 \\sim F30A \\sim F31 \\sim F31A
\\sim F32 \\sim F32A \\sim F33 \\sim F33A \\sim F34 \\sim F34A \\sim F35 \\sim
F35A \\sim F36 \\sim F36A \\sim C417 \\sim C418 \\sim C419 \\sim C420 \\sim
C518 \\sim C519 \\sim C520 \\sim C412 \\sim C413 \\sim C414 \\sim C415 \\sim
C513 \\sim C514 \\sim C515 \\sim C407 \\sim C408 \\sim C409 \\sim C410 \\sim
C508 \\sim C509 \\sim C510: within 2A with sigma of 0.01 and sigma for terminal
atoms of 0.02
Uanis(C101) \\sim Ueq, Uanis(C102) \\sim Ueq, Uanis(C103) \\sim Ueq,
Uanis(C104) \\sim Ueq, Uanis(C105) \\sim Ueq, Uanis(C106) \\sim Ueq,
Uanis(C201) \\sim Ueq, Uanis(C202) \\sim Ueq, Uanis(C203) \\sim Ueq,
Uanis(C204) \\sim Ueq, Uanis(C205) \\sim Ueq, Uanis(C206) \\sim Ueq,
Uanis(C107) \\sim Ueq, Uanis(C108) \\sim Ueq, Uanis(C109) \\sim Ueq,
Uanis(C207) \\sim Ueq, Uanis(C208) \\sim Ueq, Uanis(C209) \\sim Ueq, Uanis(C77)
\\sim Ueq, Uanis(C79) \\sim Ueq, Uanis(C78) \\sim Ueq, Uanis(C77A) \\sim Ueq,
Uanis(C78A) \\sim Ueq, Uanis(C79A) \\sim Ueq, Uanis(C97) \\sim Ueq, Uanis(C98)
\\sim Ueq, Uanis(C99) \\sim Ueq, Uanis(C97A) \\sim Ueq, Uanis(C98A) \\sim Ueq,
Uanis(C99A) \\sim Ueq, Uanis(F1) \\sim Ueq, Uanis(F2) \\sim Ueq, Uanis(F3)
\\sim Ueq, Uanis(F4) \\sim Ueq, Uanis(F5) \\sim Ueq, Uanis(F6) \\sim Ueq,
Uanis(F7) \\sim Ueq, Uanis(F8) \\sim Ueq, Uanis(F9) \\sim Ueq, Uanis(F10) \\sim
Ueq, Uanis(F10A) \\sim Ueq, Uanis(F11) \\sim Ueq, Uanis(F11A) \\sim Ueq,
Uanis(F12) \\sim Ueq, Uanis(F12A) \\sim Ueq, Uanis(F13) \\sim Ueq, Uanis(F13A)
\\sim Ueq, Uanis(F14) \\sim Ueq, Uanis(F14A) \\sim Ueq, Uanis(F15) \\sim Ueq,
Uanis(F15A) \\sim Ueq, Uanis(F16) \\sim Ueq, Uanis(F16A) \\sim Ueq, Uanis(F17)
\\sim Ueq, Uanis(F17A) \\sim Ueq, Uanis(F18) \\sim Ueq, Uanis(F18A) \\sim Ueq,
Uanis(F19) \\sim Ueq, Uanis(F19A) \\sim Ueq, Uanis(F20) \\sim Ueq, Uanis(F20A)
\\sim Ueq, Uanis(F21) \\sim Ueq, Uanis(F21A) \\sim Ueq, Uanis(F22) \\sim Ueq,
Uanis(F22A) \\sim Ueq, Uanis(F23) \\sim Ueq, Uanis(F23A) \\sim Ueq, Uanis(F24)
\\sim Ueq, Uanis(F24A) \\sim Ueq, Uanis(F25) \\sim Ueq, Uanis(F25A) \\sim Ueq,
Uanis(F26) \\sim Ueq, Uanis(F26A) \\sim Ueq, Uanis(F27) \\sim Ueq, Uanis(F27A)
\\sim Ueq, Uanis(F28) \\sim Ueq, Uanis(F28A) \\sim Ueq, Uanis(F29) \\sim Ueq,
Uanis(F29A) \\sim Ueq, Uanis(F30) \\sim Ueq, Uanis(F30A) \\sim Ueq, Uanis(F31)
\\sim Ueq, Uanis(F31A) \\sim Ueq, Uanis(F32) \\sim Ueq, Uanis(F32A) \\sim Ueq,
Uanis(F33) \\sim Ueq, Uanis(F33A) \\sim Ueq, Uanis(F34) \\sim Ueq, Uanis(F34A)
\\sim Ueq, Uanis(F35) \\sim Ueq, Uanis(F35A) \\sim Ueq, Uanis(F36) \\sim Ueq,
Uanis(F36A) \\sim Ueq, Uanis(C417) \\sim Ueq, Uanis(C418) \\sim Ueq,
Uanis(C419) \\sim Ueq, Uanis(C420) \\sim Ueq, Uanis(C518) \\sim Ueq,
Uanis(C519) \\sim Ueq, Uanis(C520) \\sim Ueq, Uanis(C412) \\sim Ueq,
Uanis(C413) \\sim Ueq, Uanis(C414) \\sim Ueq, Uanis(C415) \\sim Ueq,
Uanis(C513) \\sim Ueq, Uanis(C514) \\sim Ueq, Uanis(C515) \\sim Ueq,
Uanis(C407) \\sim Ueq, Uanis(C408) \\sim Ueq, Uanis(C409) \\sim Ueq,
Uanis(C410) \\sim Ueq, Uanis(C508) \\sim Ueq, Uanis(C509) \\sim Ueq,
Uanis(C510) \\sim Ueq: with sigma of 0.006 and sigma for terminal atoms of 0.012
5. Others
 Sof(C97A)=Sof(H97C)=Sof(H97D)=Sof(C98A)=Sof(H98C)=Sof(H98D)=Sof(C99A)=
 Sof(H99D)=Sof(H99E)=Sof(H99F)=1-FVAR(1)
 Sof(C97)=Sof(H97A)=Sof(H97B)=Sof(C98)=Sof(H98A)=Sof(H98B)=Sof(C99)=Sof(H99A)=
 Sof(H99B)=Sof(H99C)=FVAR(1)
 Sof(C77A)=Sof(H77C)=Sof(H77D)=Sof(C78A)=Sof(H78C)=Sof(H78D)=Sof(C79A)=
 Sof(H79D)=Sof(H79E)=Sof(H79F)=1-FVAR(2)
 Sof(C77)=Sof(H77A)=Sof(H77B)=Sof(C78)=Sof(H78A)=Sof(H78B)=Sof(C79)=Sof(H79A)=
 Sof(H79B)=Sof(H79C)=FVAR(2)
 Sof(F28A)=Sof(F29A)=Sof(F30A)=Sof(F31A)=Sof(F32A)=Sof(F33A)=Sof(F34A)=
 Sof(F35A)=Sof(F36A)=Sof(C518)=Sof(C519)=Sof(C520)=1-FVAR(3)
 Sof(F28)=Sof(F29)=Sof(F30)=Sof(F31)=Sof(F32)=Sof(F33)=Sof(F34)=Sof(F35)=
 Sof(F36)=Sof(C418)=Sof(C419)=Sof(C420)=FVAR(3)
 Sof(F19A)=Sof(F20A)=Sof(F21A)=Sof(F22A)=Sof(F23A)=Sof(F24A)=Sof(F25A)=
 Sof(F26A)=Sof(F27A)=Sof(C513)=Sof(C514)=Sof(C515)=1-FVAR(4)
 Sof(F19)=Sof(F20)=Sof(F21)=Sof(F22)=Sof(F23)=Sof(F24)=Sof(F25)=Sof(F26)=
 Sof(F27)=Sof(C413)=Sof(C414)=Sof(C415)=FVAR(4)
 Sof(F10A)=Sof(F11A)=Sof(F12A)=Sof(F13A)=Sof(F14A)=Sof(F15A)=Sof(F16A)=
 Sof(F17A)=Sof(F18A)=Sof(C508)=Sof(C509)=Sof(C510)=1-FVAR(5)
 Sof(F10)=Sof(F11)=Sof(F12)=Sof(F13)=Sof(F14)=Sof(F15)=Sof(F16)=Sof(F17)=
 Sof(F18)=Sof(C408)=Sof(C409)=Sof(C410)=FVAR(5)
 Sof(C207)=Sof(H20O)=Sof(H20P)=Sof(H20Q)=Sof(C208)=Sof(H20R)=Sof(H20S)=
 Sof(C209)=Sof(H20T)=Sof(H20U)=1-FVAR(6)
 Sof(C107)=Sof(H10O)=Sof(H10P)=Sof(H10Q)=Sof(C108)=Sof(H10R)=Sof(H10S)=
 Sof(C109)=Sof(H10T)=Sof(H10U)=FVAR(6)
 Sof(C201)=Sof(H20A)=Sof(H20B)=Sof(H20C)=Sof(C202)=Sof(H20D)=Sof(H20E)=
 Sof(C203)=Sof(H20F)=Sof(H20G)=Sof(C204)=Sof(H20H)=Sof(H20I)=Sof(C205)=
 Sof(H20J)=Sof(H20K)=Sof(C206)=Sof(H20L)=Sof(H20M)=Sof(H20N)=1-FVAR(7)
 Sof(C101)=Sof(H10A)=Sof(H10B)=Sof(H10C)=Sof(C102)=Sof(H10D)=Sof(H10E)=
 Sof(C103)=Sof(H10F)=Sof(H10G)=Sof(C104)=Sof(H10H)=Sof(H10I)=Sof(C105)=
 Sof(H10J)=Sof(H10K)=Sof(C106)=Sof(H10L)=Sof(H10M)=Sof(H10N)=FVAR(7)
6.a Secondary CH2 refined with riding coordinates:
 C33(H33A,H33B), C53(H53A,H53B), C67(H67A,H67B), C68(H68A,H68B), C77(H77A,
 H77B), C77A(H77C,H77D), C78(H78A,H78B), C78A(H78C,H78D), C87(H87A,H87B),
 C88(H88A,H88B), C97(H97A,H97B), C97A(H97C,H97D), C98(H98A,H98B), C98A(H98C,
 H98D), C607(H60A,H60B), C708(H70A,H70B), C809(H80A,H80B), C906(H90A,H90B),
 C202(H20D,H20E), C203(H20F,H20G), C204(H20H,H20I), C205(H20J,H20K), C108(H10R,
 H10S), C109(H10T,H10U), C102(H10D,H10E), C103(H10F,H10G), C104(H10H,H10I),
 C105(H10J,H10K), C208(H20R,H20S), C209(H20T,H20U)
6.b Aromatic/amide H refined with riding coordinates:
 C5(H5), C6(H6), C7(H7), C8(H8), C11(H11), C12(H12), C13(H13), C14(H14),
 C22(H22), C23(H23), C24(H24), C25(H25), C26(H26), C28(H28), C29(H29), C30(H30),
  C31(H31), C32(H32), C42(H42), C43(H43), C44(H44), C45(H45), C46(H46),
 C48(H48), C49(H49), C50(H50), C51(H51), C52(H52), C61(H61), C65(H65), C70(H70),
  C71(H71), C75(H75), C81(H81), C85(H85), C90(H90), C91(H91), C95(H95)
6.c Idealised Me refined as rotating group:
 C69(H69A,H69B,H69C), C79(H79A,H79B,H79C), C79A(H79D,H79E,H79F), C89(H89A,H89B,
 H89C), C99(H99A,H99B,H99C), C99A(H99D,H99E,H99F), C201(H20A,H20B,H20C),
 C206(H20L,H20M,H20N), C107(H10O,H10P,H10Q), C101(H10A,H10B,H10C), C106(H10L,
 H10M,H10N), C207(H20O,H20P,H20Q)
;
_atom_sites_solution_hydrogens   geom
_atom_sites_solution_primary     dual
_atom_sites_solution_secondary   difmap
loop_
_atom_site_label
_atom_site_type_symbol
_atom_site_fract_x
_atom_site_fract_y
_atom_site_fract_z
_atom_site_U_iso_or_equiv
_atom_site_adp_type
_atom_site_occupancy
_atom_site_site_symmetry_order
_atom_site_calc_flag
_atom_site_refinement_flags_posn
_atom_site_refinement_flags_adp
_atom_site_refinement_flags_occupancy
_atom_site_disorder_assembly
_atom_site_disorder_group
Rh1 Rh 0.21233(2) 0.66088(2) 0.78732(2) 0.01922(5) Uani 1 1 d . . . . .
P20 P 0.08077(4) 0.76562(4) 0.80039(3) 0.01988(11) Uani 1 1 d . . . . .
P40 P 0.32456(4) 0.54471(4) 0.77545(3) 0.01949(11) Uani 1 1 d . . . . .
O66 O 0.36500(12) 0.98565(11) 0.75916(11) 0.0310(4) Uani 1 1 d . . . . .
O76 O 0.51164(13) 0.82232(12) 0.83542(10) 0.0312(4) Uani 1 1 d D . . . .
O86 O 0.63704(12) 0.74044(11) 0.72474(10) 0.0312(4) Uani 1 1 d . . . . .
O96 O 0.46206(12) 0.88244(11) 0.65546(9) 0.0270(4) Uani 1 1 d D . . . .
N1 N 0.30683(14) 0.72539(12) 0.77643(11) 0.0254(4) Uani 1 1 d . . . . .
N2 N 0.35480(16) 0.75669(14) 0.77427(14) 0.0359(5) Uani 1 1 d . . . . .
C4 C 0.21544(16) 0.61061(14) 0.89270(12) 0.0238(5) Uani 1 1 d . . . . .
C5 C 0.2653(2) 0.62416(17) 0.93592(14) 0.0327(6) Uani 1 1 d . . . . .
H5 H 0.3031 0.6570 0.9161 0.039 Uiso 1 1 calc R . . . .
C6 C 0.2584(2) 0.58831(19) 1.00923(14) 0.0412(7) Uani 1 1 d . . . . .
H6 H 0.2919 0.5969 1.0396 0.049 Uiso 1 1 calc R . . . .
C7 C 0.2035(2) 0.54072(18) 1.03788(14) 0.0416(7) Uani 1 1 d . . . . .
H7 H 0.1991 0.5172 1.0878 0.050 Uiso 1 1 calc R . . . .
C8 C 0.1551(2) 0.52702(16) 0.99461(14) 0.0349(6) Uani 1 1 d . . . . .
H8 H 0.1179 0.4937 1.0150 0.042 Uiso 1 1 calc R . . . .
C9 C 0.16000(17) 0.56171(14) 0.92089(13) 0.0257(5) Uani 1 1 d . . . . .
C10 C 0.11079(16) 0.55436(14) 0.86886(14) 0.0260(5) Uani 1 1 d . . . . .
C11 C 0.05390(19) 0.50773(17) 0.88361(17) 0.0376(6) Uani 1 1 d . . . . .
H11 H 0.0442 0.4770 0.9311 0.045 Uiso 1 1 calc R . . . .
C12 C 0.0114(2) 0.50631(19) 0.8288(2) 0.0454(8) Uani 1 1 d . . . . .
H12 H -0.0273 0.4743 0.8387 0.054 Uiso 1 1 calc R . . . .
C13 C 0.0250(2) 0.55134(19) 0.75969(19) 0.0423(7) Uani 1 1 d . . . . .
H13 H -0.0044 0.5499 0.7225 0.051 Uiso 1 1 calc R . . . .
C14 C 0.08166(18) 0.59909(17) 0.74392(15) 0.0317(5) Uani 1 1 d . . . . .
H14 H 0.0902 0.6303 0.6964 0.038 Uiso 1 1 calc R . . . .
C15 C 0.12495(16) 0.60018(14) 0.79842(12) 0.0228(4) Uani 1 1 d . . . . .
C21 C 0.02796(16) 0.82857(14) 0.71545(12) 0.0221(4) Uani 1 1 d . . . . .
C22 C 0.07312(18) 0.81952(16) 0.65345(13) 0.0282(5) Uani 1 1 d . . . . .
H22 H 0.1310 0.7795 0.6559 0.034 Uiso 1 1 calc R . . . .
C23 C 0.0347(2) 0.86835(18) 0.58784(14) 0.0363(6) Uani 1 1 d . . . . .
H23 H 0.0664 0.8616 0.5458 0.044 Uiso 1 1 calc R . . . .
C24 C -0.0487(2) 0.92608(18) 0.58378(15) 0.0401(7) Uani 1 1 d . . . . .
H24 H -0.0750 0.9594 0.5390 0.048 Uiso 1 1 calc R . . . .
C25 C -0.0951(2) 0.93604(19) 0.64532(17) 0.0434(7) Uani 1 1 d . . . . .
H25 H -0.1531 0.9760 0.6424 0.052 Uiso 1 1 calc R . . . .
C26 C -0.05705(18) 0.88781(17) 0.71066(15) 0.0345(6) Uani 1 1 d . . . . .
H26 H -0.0889 0.8950 0.7525 0.041 Uiso 1 1 calc R . . . .
C27 C -0.01163(16) 0.73281(14) 0.85442(12) 0.0237(5) Uani 1 1 d . . . . .
C28 C -0.01601(19) 0.71727(16) 0.92749(14) 0.0317(5) Uani 1 1 d . . . . .
H28 H 0.0276 0.7262 0.9492 0.038 Uiso 1 1 calc R . . . .
C29 C -0.0846(2) 0.68854(18) 0.96826(16) 0.0415(7) Uani 1 1 d . . . . .
H29 H -0.0888 0.6792 1.0177 0.050 Uiso 1 1 calc R . . . .
C30 C -0.1465(2) 0.67363(17) 0.93692(18) 0.0442(8) Uani 1 1 d . . . . .
H30 H -0.1929 0.6538 0.9649 0.053 Uiso 1 1 calc R . . . .
C31 C -0.14109(19) 0.68747(18) 0.86531(18) 0.0408(7) Uani 1 1 d . . . . .
H31 H -0.1834 0.6765 0.8441 0.049 Uiso 1 1 calc R . . . .
C32 C -0.07436(17) 0.71736(16) 0.82384(15) 0.0310(5) Uani 1 1 d . . . . .
H32 H -0.0715 0.7273 0.7743 0.037 Uiso 1 1 calc R . . . .
C33 C 0.09016(17) 0.83568(16) 0.83940(13) 0.0270(5) Uani 1 1 d . . . . .
H33A H 0.0318 0.8804 0.8311 0.032 Uiso 1 1 calc R . . . .
H33B H 0.0954 0.8082 0.8912 0.032 Uiso 1 1 calc R . . . .
C41 C 0.33912(16) 0.55221(15) 0.68295(12) 0.0240(5) Uani 1 1 d . . . . .
C42 C 0.29258(19) 0.62219(17) 0.63142(13) 0.0316(5) Uani 1 1 d . . . . .
H42 H 0.2517 0.6652 0.6450 0.038 Uiso 1 1 calc R . . . .
C43 C 0.3050(2) 0.6301(2) 0.56017(15) 0.0435(7) Uani 1 1 d . . . . .
H43 H 0.2726 0.6781 0.5252 0.052 Uiso 1 1 calc R . . . .
C44 C 0.3645(3) 0.5680(2) 0.54077(16) 0.0528(9) Uani 1 1 d . . . . .
H44 H 0.3735 0.5732 0.4921 0.063 Uiso 1 1 calc R . . . .
C45 C 0.4113(3) 0.4979(2) 0.59142(18) 0.0549(9) Uani 1 1 d . . . . .
H45 H 0.4519 0.4551 0.5774 0.066 Uiso 1 1 calc R . . . .
C46 C 0.3996(2) 0.48975(19) 0.66245(16) 0.0389(6) Uani 1 1 d . . . . .
H46 H 0.4326 0.4417 0.6971 0.047 Uiso 1 1 calc R . . . .
C47 C 0.30113(16) 0.45011(14) 0.81901(13) 0.0239(5) Uani 1 1 d . . . . .
C48 C 0.25325(19) 0.42516(16) 0.78399(15) 0.0313(5) Uani 1 1 d . . . . .
H48 H 0.2334 0.4568 0.7371 0.038 Uiso 1 1 calc R . . . .
C49 C 0.2342(2) 0.35399(18) 0.81732(18) 0.0418(7) Uani 1 1 d . . . . .
H49 H 0.1996 0.3380 0.7938 0.050 Uiso 1 1 calc R . . . .
C50 C 0.2655(2) 0.30647(18) 0.88483(18) 0.0441(8) Uani 1 1 d . . . . .
H50 H 0.2536 0.2572 0.9072 0.053 Uiso 1 1 calc R . . . .
C51 C 0.3137(2) 0.33044(17) 0.91948(16) 0.0399(7) Uani 1 1 d . . . . .
H51 H 0.3355 0.2975 0.9657 0.048 Uiso 1 1 calc R . . . .
C52 C 0.33070(19) 0.40275(16) 0.88744(14) 0.0312(5) Uani 1 1 d . . . . .
H52 H 0.3625 0.4198 0.9123 0.037 Uiso 1 1 calc R . . . .
C53 C 0.44129(16) 0.51849(14) 0.80551(13) 0.0245(5) Uani 1 1 d . . . . .
H53A H 0.4401 0.4977 0.8579 0.029 Uiso 1 1 calc R . . . .
H53B H 0.4814 0.4743 0.7894 0.029 Uiso 1 1 calc R . . . .
C60 C 0.16741(16) 0.87080(15) 0.81464(13) 0.0239(5) Uani 1 1 d . . . . .
C61 C 0.18410(16) 0.91021(15) 0.74395(13) 0.0244(5) Uani 1 1 d . . . . .
H61 H 0.1474 0.9134 0.7087 0.029 Uiso 1 1 calc R . . . .
C62 C 0.25328(16) 0.94498(14) 0.72374(13) 0.0242(5) Uani 1 1 d . . . . .
C63 C 0.30342(16) 0.94340(15) 0.77675(14) 0.0256(5) Uani 1 1 d . . . . .
C64 C 0.29128(16) 0.90045(16) 0.84819(14) 0.0270(5) Uani 1 1 d . . . . .
C65 C 0.22324(16) 0.86457(16) 0.86561(13) 0.0264(5) Uani 1 1 d . . . . .
H65 H 0.2146 0.8350 0.9137 0.032 Uiso 1 1 calc R . . . .
C67 C 0.3239(2) 1.06298(17) 0.76639(17) 0.0361(6) Uani 1 1 d . . . . .
H67A H 0.2872 1.0584 0.8109 0.043 Uiso 1 1 calc R . . . .
H67B H 0.2824 1.0989 0.7265 0.043 Uiso 1 1 calc R . . . .
C68 C 0.3974(2) 1.0968(2) 0.76701(19) 0.0443(7) Uani 1 1 d . . . . .
H68A H 0.4336 1.1018 0.7222 0.053 Uiso 1 1 calc R . . . .
H68B H 0.4394 1.0603 0.8065 0.053 Uiso 1 1 calc R . . . .
C69 C 0.3561(3) 1.1783(2) 0.7756(2) 0.0586(10) Uani 1 1 d . . . . .
H69A H 0.3147 1.2145 0.7365 0.088 Uiso 1 1 calc GR . . . .
H69B H 0.4053 1.1996 0.7752 0.088 Uiso 1 1 calc GR . . . .
H69C H 0.3218 1.1731 0.8206 0.088 Uiso 1 1 calc GR . . . .
C70 C 0.4369(2) 0.6733(2) 1.02382(15) 0.0460(8) Uani 1 1 d . . . . .
H70 H 0.4206 0.6392 1.0676 0.055 Uiso 1 1 calc R . . . .
C71 C 0.3877(2) 0.7534(2) 1.00006(14) 0.0412(7) Uani 1 1 d . . . . .
H71 H 0.3372 0.7739 1.0276 0.049 Uiso 1 1 calc R . . . .
C72 C 0.41040(18) 0.80501(18) 0.93655(14) 0.0314(6) Uani 1 1 d . . . . .
C73 C 0.48742(17) 0.77340(17) 0.89852(13) 0.0278(5) Uani 1 1 d . . . . .
C74 C 0.53660(18) 0.69207(17) 0.92079(13) 0.0302(5) Uani 1 1 d . . . . .
C75 C 0.5098(2) 0.6426(2) 0.98396(14) 0.0390(7) Uani 1 1 d . . . . .
H75 H 0.5422 0.5871 0.9998 0.047 Uiso 1 1 calc R . . . .
C77 C 0.5561(2) 0.8761(2) 0.8381(2) 0.0359(8) Uani 0.820(6) 1 d D U P A 1
H77A H 0.5330 0.8928 0.8799 0.043 Uiso 0.820(6) 1 calc R . P A 1
H77B H 0.5411 0.9244 0.7953 0.043 Uiso 0.820(6) 1 calc R . P A 1
C77A C 0.5829(12) 0.8422(13) 0.8570(8) 0.046(3) Uani 0.180(6) 1 d D U P A 2
H77C H 0.6303 0.7934 0.8844 0.055 Uiso 0.180(6) 1 calc R . P A 2
H77D H 0.5568 0.8767 0.8864 0.055 Uiso 0.180(6) 1 calc R . P A 2
C78 C 0.6587(2) 0.8375(2) 0.8424(2) 0.0393(9) Uani 0.820(6) 1 d D U P A 1
H78A H 0.6805 0.8129 0.8051 0.047 Uiso 0.820(6) 1 calc R . P A 1
H78B H 0.6744 0.7948 0.8889 0.047 Uiso 0.820(6) 1 calc R . P A 1
C78A C 0.6230(12) 0.8859(11) 0.7882(9) 0.047(3) Uani 0.180(6) 1 d D U P A 2
H78C H 0.6480 0.8497 0.7604 0.057 Uiso 0.180(6) 1 calc R . P A 2
H78D H 0.5727 0.9318 0.7608 0.057 Uiso 0.180(6) 1 calc R . P A 2
C79 C 0.7070(4) 0.8978(3) 0.8330(4) 0.0607(14) Uani 0.820(6) 1 d D U P A 1
H79A H 0.6897 0.9412 0.7878 0.091 Uiso 0.820(6) 1 calc GR . P A 1
H79B H 0.7735 0.8717 0.8333 0.091 Uiso 0.820(6) 1 calc GR . P A 1
H79C H 0.6889 0.9194 0.8718 0.091 Uiso 0.820(6) 1 calc GR . P A 1
C79A C 0.6978(15) 0.9163(15) 0.7958(14) 0.052(5) Uani 0.180(6) 1 d D U P A 2
H79D H 0.7060 0.9568 0.7511 0.077 Uiso 0.180(6) 1 calc GR . P A 2
H79E H 0.7553 0.8720 0.8078 0.077 Uiso 0.180(6) 1 calc GR . P A 2
H79F H 0.6806 0.9398 0.8334 0.077 Uiso 0.180(6) 1 calc GR . P A 2
C80 C 0.48544(15) 0.58298(14) 0.78206(12) 0.0223(4) Uani 1 1 d . . . . .
C81 C 0.52510(16) 0.59434(15) 0.83326(13) 0.0249(5) Uani 1 1 d . . . . .
H81 H 0.5186 0.5646 0.8817 0.030 Uiso 1 1 calc R . . . .
C82 C 0.57378(16) 0.64787(15) 0.81555(13) 0.0252(5) Uani 1 1 d . . . . .
C83 C 0.58272(16) 0.69124(15) 0.74437(14) 0.0254(5) Uani 1 1 d . . . . .
C84 C 0.53686(16) 0.68653(14) 0.69240(13) 0.0239(5) Uani 1 1 d . . . . .
C85 C 0.49087(16) 0.63076(14) 0.71191(13) 0.0235(5) Uani 1 1 d . . . . .
H85 H 0.4624 0.6251 0.6765 0.028 Uiso 1 1 calc R . . . .
C87 C 0.72575(17) 0.70471(17) 0.69751(15) 0.0324(6) Uani 1 1 d . . . . .
H87A H 0.7190 0.6800 0.6640 0.039 Uiso 1 1 calc R . . . .
H87B H 0.7648 0.6627 0.7368 0.039 Uiso 1 1 calc R . . . .
C88 C 0.7695(2) 0.76891(19) 0.66019(18) 0.0407(7) Uani 1 1 d . . . . .
H88A H 0.7774 0.7922 0.6945 0.049 Uiso 1 1 calc R . . . .
H88B H 0.7284 0.8119 0.6227 0.049 Uiso 1 1 calc R . . . .
C89 C 0.8617(2) 0.7366(2) 0.6276(2) 0.0525(9) Uani 1 1 d . . . . .
H89A H 0.8539 0.7144 0.5930 0.079 Uiso 1 1 calc GR . . . .
H89B H 0.9029 0.6948 0.6647 0.079 Uiso 1 1 calc GR . . . .
H89C H 0.8880 0.7798 0.6039 0.079 Uiso 1 1 calc GR . . . .
C90 C 0.2893(2) 0.83878(18) 0.54824(15) 0.0350(6) Uani 1 1 d . . . . .
H90 H 0.2504 0.8305 0.5216 0.042 Uiso 1 1 calc R . . . .
C91 C 0.37894(19) 0.78873(17) 0.56037(14) 0.0317(5) Uani 1 1 d . . . . .
H91 H 0.4006 0.7455 0.5429 0.038 Uiso 1 1 calc R . . . .
C92 C 0.43774(17) 0.80092(15) 0.59789(12) 0.0248(5) Uani 1 1 d . . . . .
C93 C 0.40450(17) 0.86658(15) 0.62111(12) 0.0239(5) Uani 1 1 d . . . . .
C94 C 0.31320(17) 0.91573(14) 0.61239(12) 0.0252(5) Uani 1 1 d . . . . .
C95 C 0.25644(18) 0.90085(16) 0.57492(14) 0.0307(5) Uani 1 1 d . . . . .
H95 H 0.1943 0.9339 0.5677 0.037 Uiso 1 1 calc R . . . .
C97 C 0.5091(2) 0.9341(2) 0.60475(17) 0.0313(7) Uani 0.849(6) 1 d D U P B 1
H97A H 0.4639 0.9825 0.5746 0.038 Uiso 0.849(6) 1 calc R . P B 1
H97B H 0.5504 0.9060 0.5739 0.038 Uiso 0.849(6) 1 calc R . P B 1
C97A C 0.5388(10) 0.9084(10) 0.6218(13) 0.040(3) Uani 0.151(6) 1 d D U P B 2
H97C H 0.5578 0.8949 0.5781 0.048 Uiso 0.151(6) 1 calc R . P B 2
H97D H 0.5915 0.8831 0.6540 0.048 Uiso 0.151(6) 1 calc R . P B 2
C98 C 0.5640(2) 0.9571(2) 0.64438(19) 0.0372(8) Uani 0.849(6) 1 d D U P B 1
H98A H 0.6029 0.9084 0.6792 0.045 Uiso 0.849(6) 1 calc R . P B 1
H98B H 0.5217 0.9906 0.6707 0.045 Uiso 0.849(6) 1 calc R . P B 1
C98A C 0.5048(12) 0.9975(10) 0.6049(11) 0.038(3) Uani 0.151(6) 1 d D U P B 2
H98C H 0.4759 1.0107 0.6474 0.046 Uiso 0.151(6) 1 calc R . P B 2
H98D H 0.4586 1.0230 0.5672 0.046 Uiso 0.151(6) 1 calc R . P B 2
C99 C 0.6245(4) 1.0027(3) 0.5944(3) 0.0544(12) Uani 0.849(6) 1 d D U P B 1
H99A H 0.5863 1.0498 0.5587 0.082 Uiso 0.849(6) 1 calc GR . P B 1
H99B H 0.6695 0.9683 0.5709 0.082 Uiso 0.849(6) 1 calc GR . P B 1
H99C H 0.6565 1.0194 0.6214 0.082 Uiso 0.849(6) 1 calc GR . P B 1
C99A C 0.5865(16) 1.0275(17) 0.5802(15) 0.051(5) Uani 0.151(6) 1 d D U P B 2
H99D H 0.6268 0.9989 0.5500 0.076 Uiso 0.151(6) 1 calc GR . P B 2
H99E H 0.6204 1.0182 0.6214 0.076 Uiso 0.151(6) 1 calc GR . P B 2
H99F H 0.5651 1.0846 0.5534 0.076 Uiso 0.151(6) 1 calc GR . P B 2
C607 C 0.35066(18) 0.89061(18) 0.90629(14) 0.0333(6) Uani 1 1 d . . . . .
H60A H 0.3897 0.9253 0.8868 0.040 Uiso 1 1 calc R . . . .
H60B H 0.3111 0.9071 0.9443 0.040 Uiso 1 1 calc R . . . .
C708 C 0.61314(17) 0.65852(17) 0.87469(14) 0.0300(5) Uani 1 1 d . . . . .
H70A H 0.6541 0.6065 0.9038 0.036 Uiso 1 1 calc R . . . .
H70B H 0.6498 0.6951 0.8540 0.036 Uiso 1 1 calc R . . . .
C809 C 0.53373(17) 0.74247(15) 0.61621(13) 0.0280(5) Uani 1 1 d . . . . .
H80A H 0.5773 0.7722 0.6094 0.034 Uiso 1 1 calc R . . . .
H80B H 0.5528 0.7110 0.5840 0.034 Uiso 1 1 calc R . . . .
C906 C 0.27584(18) 0.98037(15) 0.64559(13) 0.0277(5) Uani 1 1 d . . . . .
H90A H 0.2198 1.0205 0.6208 0.033 Uiso 1 1 calc R . . . .
H90B H 0.3218 1.0074 0.6404 0.033 Uiso 1 1 calc R . . . .
Al40 Al 0.85039(5) 0.25107(5) 0.73385(4) 0.02783(16) Uani 1 1 d . . . . .
F1 F 0.94654(15) 0.38843(18) 0.69951(18) 0.0865(9) Uani 1 1 d . U . . .
F2 F 0.8811(2) 0.45840(19) 0.59990(15) 0.0856(8) Uani 1 1 d . U . . .
F3 F 0.87433(18) 0.51424(16) 0.67588(16) 0.0801(8) Uani 1 1 d . U . . .
F4 F 0.8404(2) 0.40419(17) 0.81187(14) 0.0835(8) Uani 1 1 d . U . . .
F5 F 0.73127(17) 0.51281(14) 0.76946(13) 0.0678(6) Uani 1 1 d . U . . .
F6 F 0.7055(2) 0.40164(18) 0.81051(13) 0.0857(8) Uani 1 1 d . U . . .
F7 F 0.70976(18) 0.46234(14) 0.59443(12) 0.0663(6) Uani 1 1 d . U . . .
F8 F 0.70021(17) 0.55836(12) 0.62932(13) 0.0664(6) Uani 1 1 d . U . . .
F9 F 0.62465(15) 0.47845(15) 0.68379(14) 0.0690(6) Uani 1 1 d . U . . .
F10 F 0.8501(4) 0.2375(4) 0.9415(3) 0.0887(18) Uani 0.720(4) 1 d D U P C 1
F10A F 0.9542(9) 0.2694(6) 0.9163(5) 0.099(3) Uani 0.280(4) 1 d D U P C 2
F11 F 0.9643(4) 0.1381(4) 0.99267(18) 0.093(2) Uani 0.720(4) 1 d D U P C 1
F11A F 0.9717(13) 0.1513(8) 0.9885(4) 0.098(5) Uani 0.280(4) 1 d D U P C 2
F12 F 0.8582(3) 0.1189(3) 0.9543(2) 0.0927(14) Uani 0.720(4) 1 d D U P C 1
F12A F 0.8410(7) 0.2245(10) 0.9434(8) 0.096(5) Uani 0.280(4) 1 d D U P C 2
F13 F 1.0468(4) 0.0399(3) 0.9196(2) 0.1024(18) Uani 0.720(4) 1 d D U P C 1
F13A F 0.8620(7) 0.0908(7) 0.9282(6) 0.114(4) Uani 0.280(4) 1 d D U P C 2
F14 F 0.9448(5) 0.0636(4) 0.8475(4) 0.121(3) Uani 0.720(4) 1 d D U P C 1
F14A F 0.9287(11) 0.0756(7) 0.8352(6) 0.090(4) Uani 0.280(4) 1 d D U P C 2
F15 F 1.0648(4) 0.0907(3) 0.8105(2) 0.0955(18) Uani 0.720(4) 1 d D U P C 1
F15A F 1.0038(8) 0.0332(5) 0.9280(7) 0.118(5) Uani 0.280(4) 1 d D U P C 2
F16 F 1.0527(3) 0.2430(4) 0.7928(2) 0.111(2) Uani 0.720(4) 1 d D U P C 1
F16A F 1.0782(7) 0.1242(8) 0.7976(6) 0.103(5) Uani 0.280(4) 1 d D U P C 2
F17 F 1.1028(3) 0.1692(3) 0.8960(3) 0.1027(17) Uani 0.720(4) 1 d D U P C 1
F17A F 1.1109(5) 0.1256(9) 0.8937(6) 0.117(5) Uani 0.280(4) 1 d D U P C 2
F18 F 0.9980(3) 0.2767(3) 0.8830(3) 0.1047(16) Uani 0.720(4) 1 d D U P C 1
F18A F 1.0690(8) 0.2329(7) 0.8069(8) 0.129(5) Uani 0.280(4) 1 d D U P C 2
F19 F 0.5608(5) 0.2094(6) 0.8208(5) 0.153(4) Uani 0.535(4) 1 d D U P D 1
F19A F 0.5588(4) 0.2205(6) 0.8188(5) 0.107(3) Uani 0.465(4) 1 d D U P D 2
F20 F 0.5980(4) 0.3199(3) 0.7605(4) 0.0906(18) Uani 0.535(4) 1 d D U P D 1
F20A F 0.6637(6) 0.2716(5) 0.8214(4) 0.093(2) Uani 0.465(4) 1 d D U P D 2
F21 F 0.6858(4) 0.2205(5) 0.8472(3) 0.103(2) Uani 0.535(4) 1 d D U P D 1
F21A F 0.6936(5) 0.1399(5) 0.8658(3) 0.125(3) Uani 0.465(4) 1 d D U P D 2
F22 F 0.6706(4) 0.1996(5) 0.6253(3) 0.109(2) Uani 0.535(4) 1 d D U P D 1
F22A F 0.6689(6) 0.2763(5) 0.6201(3) 0.108(3) Uani 0.465(4) 1 d D U P D 2
F23 F 0.6465(5) 0.3179(3) 0.6375(3) 0.090(2) Uani 0.535(4) 1 d D U P D 1
F23A F 0.6014(4) 0.3364(3) 0.6980(5) 0.103(2) Uani 0.465(4) 1 d D U P D 2
F24 F 0.5469(3) 0.2558(5) 0.6796(4) 0.124(3) Uani 0.535(4) 1 d D U P D 1
F24A F 0.5464(5) 0.2535(6) 0.6799(6) 0.151(5) Uani 0.465(4) 1 d D U P D 2
F25 F 0.7551(5) 0.0778(4) 0.7203(4) 0.0966(19) Uani 0.535(4) 1 d D U P D 1
F25A F 0.7068(5) 0.1224(5) 0.6721(4) 0.108(2) Uani 0.465(4) 1 d D U P D 2
F26 F 0.6111(5) 0.1099(5) 0.7518(5) 0.143(4) Uani 0.535(4) 1 d D U P D 1
F26A F 0.6186(5) 0.0994(5) 0.7698(5) 0.123(3) Uani 0.465(4) 1 d D U P D 2
F27 F 0.7172(5) 0.0806(4) 0.8321(3) 0.115(2) Uani 0.535(4) 1 d D U P D 1
F27A F 0.7675(5) 0.0631(3) 0.7801(5) 0.109(2) Uani 0.465(4) 1 d D U P D 2
F28 F 0.8441(2) 0.3051(2) 0.5638(2) 0.0826(14) Uani 0.825(3) 1 d D U P E 1
F28A F 0.8429(7) 0.2136(8) 0.5694(7) 0.076(4) Uani 0.175(3) 1 d D U P E 2
F29 F 0.9481(3) 0.2563(3) 0.49669(14) 0.0754(17) Uani 0.825(3) 1 d D U P E 1
F29A F 0.9412(11) 0.2615(13) 0.4980(4) 0.066(6) Uani 0.175(3) 1 d D U P E 2
F30 F 0.9689(3) 0.33712(18) 0.54071(17) 0.0894(11) Uani 0.825(3) 1 d D U P E 1
F30A F 0.8553(10) 0.3249(6) 0.5650(10) 0.064(4) Uani 0.175(3) 1 d D U P E 2
F31 F 1.1201(3) 0.1971(3) 0.5579(3) 0.0963(17) Uani 0.825(3) 1 d D U P E 1
F31A F 1.1152(9) 0.1911(10) 0.5540(8) 0.075(5) Uani 0.175(3) 1 d D U P E 2
F32 F 1.12388(19) 0.1277(2) 0.66780(16) 0.0807(11) Uani 0.825(3) 1 d D U P E 1
F32A F 1.1140(7) 0.2114(10) 0.6514(7) 0.071(4) Uani 0.175(3) 1 d D U P E 2
F33 F 1.0936(2) 0.2539(3) 0.6360(2) 0.0857(12) Uani 0.825(3) 1 d D U P E 1
F33A F 1.0430(9) 0.3069(6) 0.5621(7) 0.086(4) Uani 0.175(3) 1 d D U P E 2
F34 F 0.9751(3) 0.07694(19) 0.68630(16) 0.0834(12) Uani 0.825(3) 1 d D U P E 1
F34A F 1.0668(7) 0.0737(5) 0.6773(6) 0.079(4) Uani 0.175(3) 1 d D U P E 2
F35 F 1.0259(3) 0.0971(2) 0.5789(2) 0.0738(13) Uani 0.825(3) 1 d D U P E 1
F35A F 1.0042(12) 0.0990(7) 0.5797(6) 0.067(5) Uani 0.175(3) 1 d D U P E 2
F36 F 0.8828(2) 0.1445(2) 0.59984(16) 0.0740(9) Uani 0.825(3) 1 d D U P E 1
F36A F 0.9228(7) 0.0956(6) 0.6745(7) 0.057(3) Uani 0.175(3) 1 d D U P E 2
O401 O 0.79308(15) 0.35125(12) 0.70629(12) 0.0435(5) Uani 1 1 d . . . . .
O406 O 0.89144(17) 0.22317(16) 0.81684(11) 0.0554(6) Uani 1 1 d D . . . .
O411 O 0.77294(17) 0.20628(14) 0.73030(13) 0.0506(6) Uani 1 1 d D . . . .
O416 O 0.94120(15) 0.22441(14) 0.68026(11) 0.0456(5) Uani 1 1 d D . . . .
C402 C 0.7858(2) 0.42598(18) 0.70077(16) 0.0364(6) Uani 1 1 d . . . . .
C403 C 0.8733(3) 0.4476(3) 0.6691(2) 0.0581(10) Uani 1 1 d . . . . .
C404 C 0.7649(3) 0.4367(2) 0.7737(2) 0.0533(9) Uani 1 1 d . . . . .
C405 C 0.7048(2) 0.4825(2) 0.6511(2) 0.0479(8) Uani 1 1 d . . . . .
C407 C 0.9545(2) 0.1751(2) 0.86746(15) 0.0602(9) Uani 1 1 d D U . . .
C408 C 0.9072(3) 0.1679(3) 0.9401(2) 0.0660(14) Uani 0.720(4) 1 d D U P C 1
C409 C 1.0034(3) 0.0929(3) 0.8613(2) 0.0768(16) Uani 0.720(4) 1 d D U P C 1
C410 C 1.0290(3) 0.2161(3) 0.8599(3) 0.0791(16) Uani 0.720(4) 1 d D U P C 1
C412 C 0.6874(2) 0.20118(18) 0.74011(16) 0.0545(8) Uani 1 1 d D U . . .
C413 C 0.6302(4) 0.2401(4) 0.7926(3) 0.084(2) Uani 0.535(4) 1 d D U P D 1
C414 C 0.6381(4) 0.2444(4) 0.6674(3) 0.101(3) Uani 0.535(4) 1 d D U P D 1
C415 C 0.6936(4) 0.1130(4) 0.7636(3) 0.104(3) Uani 0.535(4) 1 d D U P D 1
C417 C 0.97659(18) 0.20729(16) 0.62110(14) 0.0388(6) Uani 1 1 d D U . . .
C418 C 0.9347(3) 0.2782(2) 0.55420(19) 0.0544(11) Uani 0.825(3) 1 d D U P E 1
C419 C 1.0820(3) 0.1956(2) 0.6209(2) 0.0566(11) Uani 0.825(3) 1 d D U P E 1
C420 C 0.9646(3) 0.1305(2) 0.6218(2) 0.0516(10) Uani 0.825(3) 1 d D U P E 1
C508 C 0.9311(6) 0.2050(5) 0.9305(4) 0.073(3) Uani 0.280(4) 1 d D U P C 2
C509 C 0.9377(6) 0.0919(4) 0.8913(4) 0.082(3) Uani 0.280(4) 1 d D U P C 2
C510 C 1.0517(4) 0.1657(5) 0.8407(4) 0.085(3) Uani 0.280(4) 1 d D U P C 2
C513 C 0.6511(4) 0.2067(4) 0.8142(3) 0.099(3) Uani 0.465(4) 1 d D U P D 2
C514 C 0.6238(4) 0.2689(4) 0.6838(3) 0.088(2) Uani 0.465(4) 1 d D U P D 2
C515 C 0.6937(5) 0.1192(4) 0.7392(4) 0.098(3) Uani 0.465(4) 1 d D U P D 2
C518 C 0.9024(6) 0.2531(5) 0.5622(4) 0.050(3) Uani 0.175(3) 1 d D U P E 2
C519 C 1.0641(5) 0.2289(5) 0.5965(4) 0.061(3) Uani 0.175(3) 1 d D U P E 2
C520 C 0.9940(6) 0.1163(4) 0.6384(4) 0.059(3) Uani 0.175(3) 1 d D U P E 2
C201 C 0.5752(17) 0.8041(13) 0.4418(14) 0.144(7) Uani 0.238(7) 1 d D U P F 2
H20A H 0.5374 0.7793 0.4289 0.216 Uiso 0.238(7) 1 calc GR . P F 2
H20B H 0.5693 0.8565 0.4059 0.216 Uiso 0.238(7) 1 calc GR . P F 2
H20C H 0.5547 0.8102 0.4879 0.216 Uiso 0.238(7) 1 calc GR . P F 2
C202 C 0.6743(15) 0.7519(12) 0.4457(14) 0.118(4) Uani 0.238(7) 1 d D U P F 2
H20D H 0.6977 0.7359 0.4937 0.142 Uiso 0.238(7) 1 calc R . P F 2
H20E H 0.7121 0.7818 0.4113 0.142 Uiso 0.238(7) 1 calc R . P F 2
C203 C 0.6807(12) 0.6785(11) 0.4290(11) 0.125(3) Uani 0.238(7) 1 d D U P F 2
H20F H 0.6428 0.6488 0.4634 0.151 Uiso 0.238(7) 1 calc R . P F 2
H20G H 0.6574 0.6946 0.3810 0.151 Uiso 0.238(7) 1 calc R . P F 2
C204 C 0.7789(13) 0.6265(11) 0.4330(11) 0.126(4) Uani 0.238(7) 1 d D U P F 2
H20H H 0.8161 0.6572 0.3989 0.151 Uiso 0.238(7) 1 calc R . P F 2
H20I H 0.8015 0.6114 0.4810 0.151 Uiso 0.238(7) 1 calc R . P F 2
C205 C 0.7919(15) 0.5528(12) 0.4172(14) 0.129(4) Uani 0.238(7) 1 d D U P F 2
H20J H 0.7698 0.5673 0.3691 0.155 Uiso 0.238(7) 1 calc R . P F 2
H20K H 0.7556 0.5213 0.4514 0.155 Uiso 0.238(7) 1 calc R . P F 2
C206 C 0.8920(16) 0.5033(14) 0.4217(16) 0.130(7) Uani 0.238(7) 1 d D U P F 2
H20L H 0.8979 0.4493 0.4242 0.195 Uiso 0.238(7) 1 calc GR . P F 2
H20M H 0.9178 0.5006 0.4643 0.195 Uiso 0.238(7) 1 calc GR . P F 2
H20N H 0.9251 0.5277 0.3797 0.195 Uiso 0.238(7) 1 calc GR . P F 2
C107 C 0.2865(5) 0.0695(10) 0.9943(10) 0.136(5) Uani 0.617(9) 1 d D U P G 1
H10O H 0.2758 0.0546 0.9555 0.205 Uiso 0.617(9) 1 calc GR . P G 1
H10P H 0.2409 0.1206 0.9931 0.205 Uiso 0.617(9) 1 calc GR . P G 1
H10Q H 0.2813 0.0284 1.0396 0.205 Uiso 0.617(9) 1 calc GR . P G 1
C108 C 0.3814(4) 0.0768(5) 0.9863(6) 0.113(3) Uani 0.617(9) 1 d D U P G 1
H10R H 0.3912 0.1095 0.9371 0.136 Uiso 0.617(9) 1 calc R . P G 1
H10S H 0.3870 0.1039 1.0181 0.136 Uiso 0.617(9) 1 calc R . P G 1
C109 C 0.4528(2) -0.0037(4) 1.0040(5) 0.108(3) Uani 0.617(9) 1 d D U P G 1
H10T H 0.4472 -0.0308 0.9722 0.129 Uiso 0.617(9) 1 calc R . P G 1
H10U H 0.4430 -0.0364 1.0533 0.129 Uiso 0.617(9) 1 calc R . P G 1
C101 C 0.6274(7) 0.8173(4) 0.4417(4) 0.125(3) Uani 0.762(7) 1 d D U P F 1
H10A H 0.6561 0.8477 0.4002 0.187 Uiso 0.762(7) 1 calc GR . P F 1
H10B H 0.6620 0.8030 0.4840 0.187 Uiso 0.762(7) 1 calc GR . P F 1
H10C H 0.5642 0.8498 0.4474 0.187 Uiso 0.762(7) 1 calc GR . P F 1
C102 C 0.6272(5) 0.7391(5) 0.4312(4) 0.119(3) Uani 0.762(7) 1 d D U P F 1
H10D H 0.5969 0.7081 0.4720 0.142 Uiso 0.762(7) 1 calc R . P F 1
H10E H 0.5950 0.7521 0.3875 0.142 Uiso 0.762(7) 1 calc R . P F 1
C103 C 0.7265(5) 0.6935(4) 0.4260(3) 0.123(3) Uani 0.762(7) 1 d D U P F 1
H10F H 0.7550 0.7272 0.3860 0.148 Uiso 0.762(7) 1 calc R . P F 1
H10G H 0.7568 0.6834 0.4698 0.148 Uiso 0.762(7) 1 calc R . P F 1
C104 C 0.7451(5) 0.6165(4) 0.4156(4) 0.121(3) Uani 0.762(7) 1 d D U P F 1
H10H H 0.7160 0.6257 0.3716 0.145 Uiso 0.762(7) 1 calc R . P F 1
H10I H 0.7178 0.5817 0.4556 0.145 Uiso 0.762(7) 1 calc R . P F 1
C105 C 0.8464(5) 0.5754(5) 0.4110(4) 0.137(3) Uani 0.762(7) 1 d D U P F 1
H10J H 0.8729 0.6108 0.3710 0.164 Uiso 0.762(7) 1 calc R . P F 1
H10K H 0.8748 0.5675 0.4548 0.164 Uiso 0.762(7) 1 calc R . P F 1
C106 C 0.8706(6) 0.4990(5) 0.4013(4) 0.122(3) Uani 0.762(7) 1 d D U P F 1
H10L H 0.8652 0.5073 0.3513 0.182 Uiso 0.762(7) 1 calc GR . P F 1
H10M H 0.8293 0.4701 0.4300 0.182 Uiso 0.762(7) 1 calc GR . P F 1
H10N H 0.9339 0.4679 0.4161 0.182 Uiso 0.762(7) 1 calc GR . P F 1
C207 C 0.2867(6) 0.0518(15) 0.9950(16) 0.126(6) Uani 0.383(9) 1 d D U P G 2
H20O H 0.2896 0.0693 0.9432 0.189 Uiso 0.383(9) 1 calc GR . P G 2
H20P H 0.2691 0.0983 1.0104 0.189 Uiso 0.383(9) 1 calc GR . P G 2
H20Q H 0.2411 0.0240 1.0126 0.189 Uiso 0.383(9) 1 calc GR . P G 2
C208 C 0.3789(5) -0.0035(9) 1.0239(8) 0.115(3) Uani 0.383(9) 1 d D U P G 2
H20R H 0.3803 -0.0110 1.0747 0.138 Uiso 0.383(9) 1 calc R . P G 2
H20S H 0.3891 -0.0562 1.0198 0.138 Uiso 0.383(9) 1 calc R . P G 2
C209 C 0.4542(3) 0.0285(7) 0.9848(7) 0.113(4) Uani 0.383(9) 1 d D U P G 2
H20T H 0.4446 0.0811 0.9889 0.136 Uiso 0.383(9) 1 calc R . P G 2
H20U H 0.4534 0.0358 0.9340 0.136 Uiso 0.383(9) 1 calc R . P G 2

loop_
_atom_site_aniso_label
_atom_site_aniso_U_11
_atom_site_aniso_U_22
_atom_site_aniso_U_33
_atom_site_aniso_U_23
_atom_site_aniso_U_13
_atom_site_aniso_U_12
Rh1 0.01834(8) 0.02070(9) 0.01825(8) -0.00578(6) 0.00053(6) -0.00701(6)
P20 0.0174(3) 0.0219(3) 0.0192(2) -0.0057(2) 0.0007(2) -0.0067(2)
P40 0.0202(3) 0.0198(3) 0.0184(2) -0.0063(2) -0.0007(2) -0.0063(2)
O66 0.0239(9) 0.0306(10) 0.0476(11) -0.0222(9) 0.0060(8) -0.0127(8)
O76 0.0295(9) 0.0356(10) 0.0332(9) -0.0155(8) 0.0036(7) -0.0134(8)
O86 0.0233(9) 0.0322(10) 0.0444(10) -0.0184(8) 0.0083(7) -0.0142(8)
O96 0.0255(8) 0.0302(9) 0.0287(8) -0.0110(7) 0.0001(7) -0.0121(7)
N1 0.0194(9) 0.0225(10) 0.0343(11) -0.0123(8) 0.0037(8) -0.0054(8)
N2 0.0272(11) 0.0312(12) 0.0504(14) -0.0171(11) 0.0050(10) -0.0094(10)
C4 0.0241(11) 0.0225(11) 0.0218(10) -0.0067(9) 0.0015(8) -0.0053(9)
C5 0.0385(14) 0.0343(14) 0.0267(12) -0.0106(11) -0.0030(10) -0.0119(12)
C6 0.0522(18) 0.0454(17) 0.0245(12) -0.0118(12) -0.0079(12) -0.0112(15)
C7 0.0565(19) 0.0356(15) 0.0202(11) -0.0045(11) 0.0024(12) -0.0061(14)
C8 0.0382(15) 0.0250(13) 0.0292(12) -0.0028(10) 0.0097(11) -0.0063(11)
C9 0.0257(11) 0.0198(11) 0.0254(11) -0.0050(9) 0.0032(9) -0.0043(9)
C10 0.0191(11) 0.0198(11) 0.0381(13) -0.0098(10) 0.0037(9) -0.0065(9)
C11 0.0307(14) 0.0284(14) 0.0526(17) -0.0099(12) 0.0078(12) -0.0153(12)
C12 0.0318(15) 0.0398(17) 0.075(2) -0.0235(16) 0.0027(14) -0.0210(13)
C13 0.0318(14) 0.0449(17) 0.063(2) -0.0274(16) -0.0093(13) -0.0150(13)
C14 0.0268(12) 0.0342(14) 0.0372(13) -0.0147(11) -0.0046(10) -0.0092(11)
C15 0.0192(10) 0.0239(11) 0.0274(11) -0.0103(9) -0.0020(8) -0.0069(9)
C21 0.0212(10) 0.0219(11) 0.0233(10) -0.0054(9) -0.0010(8) -0.0091(9)
C22 0.0296(12) 0.0303(13) 0.0266(11) -0.0120(10) -0.0011(9) -0.0091(11)
C23 0.0444(16) 0.0405(16) 0.0264(12) -0.0103(11) -0.0040(11) -0.0164(13)
C24 0.0446(16) 0.0374(16) 0.0329(14) 0.0007(12) -0.0170(12) -0.0138(13)
C25 0.0311(14) 0.0355(16) 0.0480(17) -0.0028(13) -0.0106(12) -0.0001(12)
C26 0.0264(13) 0.0339(14) 0.0351(13) -0.0084(11) 0.0009(10) -0.0038(11)
C27 0.0184(10) 0.0200(11) 0.0271(11) -0.0042(9) 0.0038(8) -0.0051(9)
C28 0.0325(13) 0.0285(13) 0.0305(12) -0.0074(10) 0.0059(10) -0.0106(11)
C29 0.0445(17) 0.0326(15) 0.0378(15) -0.0065(12) 0.0183(13) -0.0138(13)
C30 0.0336(15) 0.0283(14) 0.062(2) -0.0095(14) 0.0218(14) -0.0143(12)
C31 0.0255(13) 0.0339(15) 0.0624(19) -0.0128(14) 0.0058(12) -0.0151(12)
C32 0.0209(11) 0.0291(13) 0.0422(14) -0.0098(11) 0.0012(10) -0.0099(10)
C33 0.0251(11) 0.0340(13) 0.0287(12) -0.0167(10) 0.0057(9) -0.0136(10)
C41 0.0253(11) 0.0279(12) 0.0214(10) -0.0102(9) -0.0001(8) -0.0099(10)
C42 0.0325(13) 0.0331(14) 0.0279(12) -0.0072(10) -0.0061(10) -0.0101(11)
C43 0.0532(19) 0.0530(19) 0.0269(13) -0.0050(13) -0.0114(12) -0.0250(16)
C44 0.074(2) 0.075(3) 0.0257(14) -0.0236(16) 0.0063(14) -0.039(2)
C45 0.068(2) 0.061(2) 0.0429(18) -0.0337(17) 0.0132(16) -0.0178(19)
C46 0.0426(16) 0.0380(16) 0.0345(14) -0.0176(12) 0.0045(12) -0.0071(13)
C47 0.0218(11) 0.0208(11) 0.0287(11) -0.0097(9) 0.0037(9) -0.0067(9)
C48 0.0338(13) 0.0280(13) 0.0370(13) -0.0155(11) 0.0020(11) -0.0119(11)
C49 0.0482(17) 0.0359(16) 0.0549(18) -0.0248(14) 0.0099(14) -0.0240(14)
C50 0.0552(19) 0.0262(14) 0.0521(18) -0.0147(13) 0.0183(15) -0.0205(14)
C51 0.0471(17) 0.0290(14) 0.0334(14) -0.0017(11) 0.0062(12) -0.0120(13)
C52 0.0331(13) 0.0316(14) 0.0283(12) -0.0078(10) 0.0014(10) -0.0129(11)
C53 0.0234(11) 0.0226(11) 0.0273(11) -0.0056(9) -0.0051(9) -0.0083(9)
C60 0.0187(10) 0.0254(12) 0.0322(12) -0.0165(10) 0.0030(9) -0.0067(9)
C61 0.0206(11) 0.0246(12) 0.0292(11) -0.0121(9) -0.0010(9) -0.0055(9)
C62 0.0229(11) 0.0197(11) 0.0298(11) -0.0108(9) 0.0016(9) -0.0047(9)
C63 0.0191(10) 0.0253(12) 0.0365(13) -0.0164(10) 0.0034(9) -0.0071(9)
C64 0.0209(11) 0.0319(13) 0.0336(12) -0.0201(11) 0.0014(9) -0.0058(10)
C65 0.0232(11) 0.0321(13) 0.0272(11) -0.0158(10) 0.0042(9) -0.0086(10)
C67 0.0320(14) 0.0303(14) 0.0518(17) -0.0209(13) 0.0022(12) -0.0106(12)
C68 0.0443(17) 0.0408(17) 0.061(2) -0.0281(15) 0.0079(15) -0.0219(14)
C69 0.074(3) 0.045(2) 0.075(3) -0.0337(19) 0.011(2) -0.0321(19)
C70 0.0455(17) 0.070(2) 0.0239(12) -0.0065(14) -0.0048(12) -0.0281(17)
C71 0.0352(15) 0.067(2) 0.0260(12) -0.0183(14) -0.0007(11) -0.0188(15)
C72 0.0267(12) 0.0487(16) 0.0282(12) -0.0200(12) -0.0027(9) -0.0153(12)
C73 0.0253(12) 0.0404(15) 0.0257(11) -0.0157(10) -0.0044(9) -0.0137(11)
C74 0.0270(12) 0.0415(15) 0.0284(12) -0.0143(11) -0.0080(9) -0.0128(11)
C75 0.0417(16) 0.0474(18) 0.0290(13) -0.0063(12) -0.0127(11) -0.0179(14)
C77 0.0342(17) 0.0303(18) 0.0444(18) -0.0138(15) 0.0056(14) -0.0129(15)
C77A 0.044(4) 0.040(5) 0.050(4) -0.015(4) 0.003(4) -0.012(4)
C78 0.0334(17) 0.0376(18) 0.0513(19) -0.0184(15) 0.0058(14) -0.0156(14)
C78A 0.045(4) 0.042(4) 0.054(4) -0.016(3) 0.005(4) -0.016(3)
C79 0.044(2) 0.050(3) 0.100(4) -0.035(3) 0.017(3) -0.026(2)
C79A 0.045(7) 0.043(7) 0.067(8) -0.018(7) 0.007(7) -0.019(6)
C80 0.0170(10) 0.0197(11) 0.0287(11) -0.0080(9) -0.0006(8) -0.0043(8)
C81 0.0219(11) 0.0247(12) 0.0269(11) -0.0077(9) -0.0017(9) -0.0066(9)
C82 0.0179(10) 0.0253(12) 0.0327(12) -0.0122(10) -0.0011(9) -0.0045(9)
C83 0.0185(10) 0.0230(12) 0.0363(13) -0.0132(10) 0.0039(9) -0.0068(9)
C84 0.0191(10) 0.0235(11) 0.0276(11) -0.0108(9) 0.0049(8) -0.0049(9)
C85 0.0219(11) 0.0225(11) 0.0272(11) -0.0112(9) 0.0006(8) -0.0059(9)
C87 0.0210(11) 0.0336(14) 0.0432(14) -0.0149(12) 0.0050(10) -0.0098(11)
C88 0.0328(14) 0.0415(17) 0.0516(17) -0.0151(14) 0.0082(12) -0.0207(13)
C89 0.0367(17) 0.064(2) 0.059(2) -0.0183(18) 0.0137(15) -0.0263(17)
C90 0.0361(14) 0.0422(16) 0.0334(13) -0.0126(12) -0.0033(11) -0.0196(13)
C91 0.0375(14) 0.0330(14) 0.0295(12) -0.0133(11) 0.0034(10) -0.0161(12)
C92 0.0256(11) 0.0260(12) 0.0222(10) -0.0063(9) 0.0043(9) -0.0112(10)
C93 0.0257(11) 0.0243(12) 0.0206(10) -0.0033(9) 0.0003(8) -0.0116(10)
C94 0.0273(12) 0.0224(11) 0.0223(10) -0.0019(9) 0.0016(9) -0.0105(10)
C95 0.0262(12) 0.0302(13) 0.0312(12) -0.0041(10) -0.0047(10) -0.0087(11)
C97 0.0284(15) 0.0316(17) 0.0347(16) -0.0080(13) 0.0007(12) -0.0144(14)
C97A 0.035(5) 0.042(5) 0.041(5) -0.009(4) -0.002(4) -0.013(4)
C98 0.0354(16) 0.0352(17) 0.0445(17) -0.0134(14) 0.0001(13) -0.0158(14)
C98A 0.036(4) 0.039(4) 0.040(4) -0.010(3) -0.001(4) -0.016(4)
C99 0.051(3) 0.048(3) 0.069(3) -0.009(2) -0.002(2) -0.032(2)
C99A 0.044(8) 0.045(8) 0.049(8) -0.001(6) 0.003(7) -0.016(7)
C607 0.0257(12) 0.0504(17) 0.0355(13) -0.0280(13) 0.0027(10) -0.0132(12)
C708 0.0215(11) 0.0318(13) 0.0392(13) -0.0139(11) -0.0088(10) -0.0062(10)
C809 0.0274(12) 0.0288(13) 0.0283(12) -0.0109(10) 0.0077(9) -0.0114(10)
C906 0.0266(12) 0.0207(11) 0.0317(12) -0.0049(10) 0.0007(9) -0.0073(10)
Al40 0.0275(4) 0.0289(4) 0.0264(4) -0.0119(3) -0.0007(3) -0.0054(3)
F1 0.0351(11) 0.093(2) 0.142(3) -0.0608(19) -0.0038(13) -0.0102(12)
F2 0.0866(18) 0.113(2) 0.0866(18) -0.0579(17) 0.0418(15) -0.0577(17)
F3 0.0728(16) 0.0819(18) 0.123(2) -0.0583(17) 0.0099(15) -0.0484(14)
F4 0.0942(19) 0.0869(18) 0.0756(16) -0.0515(15) -0.0345(14) 0.0018(15)
F5 0.0780(15) 0.0585(14) 0.0781(15) -0.0534(13) 0.0039(12) -0.0054(12)
F6 0.116(2) 0.100(2) 0.0591(14) -0.0392(14) 0.0300(15) -0.0559(18)
F7 0.0885(17) 0.0601(14) 0.0573(13) -0.0257(11) -0.0232(12) -0.0174(12)
F8 0.0778(16) 0.0354(11) 0.0820(16) -0.0199(11) -0.0156(12) -0.0079(11)
F9 0.0394(11) 0.0700(15) 0.1014(18) -0.0396(14) -0.0021(11) -0.0104(11)
F10 0.106(4) 0.101(3) 0.046(2) -0.037(2) 0.004(2) -0.005(3)
F10A 0.105(6) 0.134(7) 0.062(5) -0.037(5) -0.019(5) -0.033(5)
F11 0.111(4) 0.124(4) 0.0251(18) -0.018(2) -0.014(2) -0.017(3)
F11A 0.112(8) 0.112(7) 0.067(7) -0.033(6) -0.024(6) -0.021(6)
F12 0.103(3) 0.099(3) 0.058(2) -0.013(2) 0.019(2) -0.032(3)
F12A 0.072(6) 0.116(7) 0.070(7) -0.024(6) 0.025(5) -0.013(6)
F13 0.109(4) 0.086(3) 0.060(2) -0.010(2) -0.025(3) 0.024(3)
F13A 0.130(7) 0.107(7) 0.089(7) -0.018(5) 0.002(6) -0.037(6)
F14 0.166(5) 0.083(4) 0.106(4) -0.034(3) -0.032(4) -0.015(4)
F14A 0.135(7) 0.053(6) 0.053(5) -0.019(4) -0.031(5) 0.016(5)
F15 0.089(3) 0.096(3) 0.051(2) -0.018(2) 0.009(2) 0.020(3)
F15A 0.127(8) 0.096(6) 0.072(6) -0.002(5) -0.018(6) 0.013(6)
F16 0.065(3) 0.180(5) 0.063(2) 0.003(3) -0.011(2) -0.053(3)
F16A 0.063(5) 0.130(8) 0.059(6) -0.006(6) -0.011(4) 0.015(6)
F17 0.061(2) 0.119(4) 0.100(3) -0.011(3) -0.041(2) -0.008(2)
F17A 0.067(6) 0.133(8) 0.086(6) -0.006(6) -0.023(5) 0.020(6)
F18 0.107(4) 0.121(4) 0.101(4) -0.043(3) -0.033(3) -0.037(3)
F18A 0.086(7) 0.155(8) 0.108(8) -0.008(6) -0.006(6) -0.030(6)
F19 0.107(6) 0.223(7) 0.132(6) -0.062(6) 0.057(5) -0.078(5)
F19A 0.077(5) 0.171(6) 0.124(6) -0.087(5) 0.056(4) -0.084(4)
F20 0.069(3) 0.066(3) 0.142(5) -0.049(3) 0.018(3) -0.020(3)
F20A 0.107(5) 0.112(5) 0.093(5) -0.058(4) 0.025(4) -0.059(4)
F21 0.098(4) 0.169(6) 0.053(3) -0.057(4) 0.006(3) -0.038(4)
F21A 0.130(5) 0.140(6) 0.093(4) 0.001(4) -0.001(4) -0.071(5)
F22 0.111(4) 0.162(5) 0.082(3) -0.061(4) 0.002(3) -0.057(4)
F22A 0.120(5) 0.123(6) 0.064(4) -0.001(4) -0.007(3) -0.049(5)
F23 0.094(4) 0.080(4) 0.084(4) 0.012(3) -0.034(3) -0.042(3)
F23A 0.056(3) 0.071(4) 0.163(6) -0.021(4) -0.015(4) -0.014(3)
F24 0.073(4) 0.164(6) 0.139(6) -0.008(5) -0.043(4) -0.074(4)
F24A 0.100(7) 0.179(7) 0.152(7) -0.011(6) -0.027(6) -0.057(6)
F25 0.108(4) 0.076(4) 0.136(5) -0.069(4) 0.039(4) -0.047(3)
F25A 0.113(5) 0.123(5) 0.136(5) -0.076(4) 0.004(4) -0.063(4)
F26 0.103(5) 0.114(6) 0.247(7) -0.073(5) 0.027(5) -0.076(5)
F26A 0.101(5) 0.073(4) 0.208(7) -0.030(5) 0.015(5) -0.068(4)
F27 0.136(5) 0.076(4) 0.110(4) 0.015(3) -0.006(4) -0.052(4)
F27A 0.096(4) 0.058(3) 0.158(6) -0.016(4) 0.001(5) -0.031(3)
F28 0.067(2) 0.091(3) 0.067(2) -0.042(2) -0.0354(17) 0.033(2)
F28A 0.077(7) 0.090(7) 0.066(6) -0.031(6) -0.015(5) -0.021(6)
F29 0.113(3) 0.068(3) 0.0343(19) -0.0223(18) -0.006(2) -0.009(2)
F29A 0.076(8) 0.061(8) 0.044(8) -0.015(7) -0.012(7) -0.002(7)
F30 0.146(3) 0.0504(18) 0.0690(19) -0.0122(15) -0.009(2) -0.033(2)
F30A 0.082(7) 0.053(6) 0.052(6) -0.031(5) -0.008(6) -0.001(5)
F31 0.065(2) 0.143(4) 0.087(3) -0.060(3) 0.031(2) -0.030(2)
F31A 0.073(8) 0.090(8) 0.051(7) -0.046(6) 0.033(6) -0.001(6)
F32 0.0512(16) 0.099(2) 0.083(2) -0.0566(19) -0.0248(14) 0.0228(16)
F32A 0.032(5) 0.108(7) 0.063(6) -0.028(6) -0.005(4) -0.010(6)
F33 0.071(2) 0.107(3) 0.107(3) -0.059(2) 0.0011(19) -0.039(2)
F33A 0.086(6) 0.078(6) 0.085(6) -0.016(5) 0.003(6) -0.030(5)
F34 0.142(4) 0.0517(19) 0.0592(18) -0.0105(14) -0.020(2) -0.036(2)
F34A 0.075(6) 0.070(6) 0.060(6) -0.015(5) 0.000(5) 0.006(6)
F35 0.086(3) 0.063(2) 0.078(2) -0.0558(19) -0.0146(18) 0.0071(17)
F35A 0.088(7) 0.057(7) 0.049(7) -0.023(5) 0.010(6) -0.014(6)
F36 0.078(2) 0.092(2) 0.080(2) -0.0405(18) -0.0058(16) -0.0456(18)
F36A 0.070(6) 0.046(6) 0.046(5) -0.019(4) 0.011(5) -0.009(5)
O401 0.0470(12) 0.0318(11) 0.0563(13) -0.0237(10) -0.0057(10) -0.0070(10)
O406 0.0524(14) 0.0735(18) 0.0316(11) -0.0169(11) -0.0081(10) -0.0077(13)
O411 0.0495(14) 0.0495(14) 0.0597(14) -0.0183(12) 0.0020(11) -0.0255(12)
O416 0.0393(11) 0.0571(14) 0.0390(11) -0.0274(11) 0.0034(9) -0.0034(10)
C402 0.0348(14) 0.0349(15) 0.0483(16) -0.0265(13) -0.0005(12) -0.0086(12)
C403 0.0423(19) 0.065(2) 0.087(3) -0.048(2) 0.0079(18) -0.0213(18)
C404 0.060(2) 0.053(2) 0.054(2) -0.0334(18) -0.0018(17) -0.0112(18)
C405 0.0480(19) 0.0420(18) 0.060(2) -0.0251(16) -0.0069(15) -0.0111(15)
C407 0.0546(18) 0.076(2) 0.0346(14) -0.0149(15) -0.0082(13) -0.0035(17)
C408 0.070(3) 0.076(3) 0.045(2) -0.024(2) -0.002(2) -0.010(2)
C409 0.080(3) 0.082(3) 0.050(2) -0.025(2) -0.009(2) 0.001(3)
C410 0.065(3) 0.096(3) 0.068(3) -0.016(3) -0.015(2) -0.024(3)
C412 0.0541(18) 0.0583(19) 0.0658(19) -0.0252(16) 0.0098(15) -0.0355(16)
C413 0.081(4) 0.098(4) 0.095(4) -0.042(3) 0.009(3) -0.049(3)
C414 0.087(4) 0.109(4) 0.103(4) -0.023(3) -0.007(3) -0.039(3)
C415 0.095(4) 0.091(4) 0.127(4) -0.030(3) 0.006(4) -0.044(3)
C417 0.0389(14) 0.0409(15) 0.0355(13) -0.0225(12) -0.0008(11) -0.0012(12)
C418 0.067(2) 0.050(2) 0.0433(19) -0.0210(17) -0.0063(18) -0.0075(19)
C419 0.051(2) 0.066(3) 0.061(2) -0.036(2) 0.0076(19) -0.017(2)
C420 0.063(2) 0.052(2) 0.047(2) -0.0272(17) -0.0055(18) -0.0147(19)
C508 0.073(4) 0.087(4) 0.054(4) -0.026(3) -0.009(3) -0.014(3)
C509 0.088(4) 0.085(4) 0.062(4) -0.026(3) -0.009(3) -0.008(3)
C510 0.072(4) 0.098(4) 0.068(4) -0.019(3) -0.012(3) -0.012(3)
C513 0.088(4) 0.114(4) 0.097(4) -0.030(4) 0.015(4) -0.047(3)
C514 0.068(4) 0.091(4) 0.103(4) -0.011(3) -0.006(3) -0.045(3)
C515 0.091(4) 0.087(4) 0.131(4) -0.036(3) 0.005(4) -0.049(3)
C518 0.055(4) 0.052(4) 0.044(4) -0.022(4) -0.004(4) -0.010(4)
C519 0.057(4) 0.068(4) 0.059(4) -0.030(4) 0.003(4) -0.014(4)
C520 0.065(4) 0.059(4) 0.056(4) -0.023(4) 0.000(4) -0.017(4)
C201 0.133(9) 0.140(9) 0.125(9) -0.031(8) 0.028(8) -0.028(8)
C202 0.119(5) 0.120(5) 0.113(5) -0.042(4) 0.016(4) -0.039(4)
C203 0.127(5) 0.123(4) 0.124(4) -0.040(4) 0.003(4) -0.041(4)
C204 0.125(5) 0.121(4) 0.133(4) -0.039(4) 0.003(4) -0.047(4)
C205 0.129(5) 0.128(5) 0.134(5) -0.044(4) -0.002(4) -0.047(4)
C206 0.140(9) 0.136(9) 0.124(9) -0.057(8) 0.000(8) -0.045(8)
C107 0.141(7) 0.135(8) 0.127(7) -0.040(6) -0.034(6) -0.029(6)
C108 0.121(4) 0.113(4) 0.107(4) -0.041(3) -0.014(4) -0.029(3)
C109 0.116(4) 0.114(4) 0.102(4) -0.042(4) -0.016(4) -0.037(4)
C101 0.152(6) 0.105(5) 0.091(5) -0.020(4) 0.057(5) -0.047(5)
C102 0.127(4) 0.126(4) 0.091(3) -0.043(3) 0.030(3) -0.031(3)
C103 0.118(4) 0.124(4) 0.129(4) -0.036(3) 0.002(3) -0.050(3)
C104 0.124(4) 0.112(4) 0.130(4) -0.039(3) -0.003(3) -0.045(3)
C105 0.136(4) 0.126(4) 0.150(4) -0.035(4) 0.004(4) -0.059(3)
C106 0.132(6) 0.159(6) 0.092(5) -0.064(5) -0.015(4) -0.040(5)
C207 0.127(8) 0.131(9) 0.117(8) -0.045(7) -0.031(7) -0.022(7)
C208 0.117(5) 0.118(5) 0.109(5) -0.040(4) -0.009(4) -0.032(4)
C209 0.117(5) 0.117(5) 0.108(5) -0.042(4) -0.008(4) -0.035(4)

_geom_special_details            
;
 All esds (except the esd in the dihedral angle between two l.s. planes)
 are estimated using the full covariance matrix.  The cell esds are taken
 into account individually in the estimation of esds in distances, angles
 and torsion angles; correlations between esds in cell parameters are only
 used when they are defined by crystal symmetry.  An approximate (isotropic)
 treatment of cell esds is used for estimating esds involving l.s. planes.
;
loop_
_geom_bond_atom_site_label_1
_geom_bond_atom_site_label_2
_geom_bond_distance
_geom_bond_site_symmetry_2
_geom_bond_publ_flag
Rh1 P20 2.3732(6) . ?
Rh1 P40 2.3630(6) . ?
Rh1 N1 2.160(2) . ?
Rh1 C4 2.000(2) . ?
Rh1 C15 2.009(2) . ?
P20 C21 1.816(2) . ?
P20 C27 1.825(2) . ?
P20 C33 1.832(3) . ?
P40 C41 1.817(2) . ?
P40 C47 1.831(2) . ?
P40 C53 1.839(2) . ?
O66 C63 1.384(3) . ?
O66 C67 1.439(3) . ?
O76 C73 1.373(3) . ?
O76 C77 1.439(4) . ?
O76 C77A 1.453(8) . ?
O86 C83 1.388(3) . ?
O86 C87 1.441(3) . ?
O96 C93 1.377(3) . ?
O96 C97 1.451(3) . ?
O96 C97A 1.436(8) . ?
N1 N2 1.091(3) . ?
C4 C5 1.389(4) . ?
C4 C9 1.401(3) . ?
C5 H5 0.9500 . ?
C5 C6 1.399(4) . ?
C6 H6 0.9500 . ?
C6 C7 1.376(5) . ?
C7 H7 0.9500 . ?
C7 C8 1.377(4) . ?
C8 H8 0.9500 . ?
C8 C9 1.401(3) . ?
C9 C10 1.459(4) . ?
C10 C11 1.390(3) . ?
C10 C15 1.410(3) . ?
C11 H11 0.9500 . ?
C11 C12 1.385(5) . ?
C12 H12 0.9500 . ?
C12 C13 1.382(5) . ?
C13 H13 0.9500 . ?
C13 C14 1.401(4) . ?
C14 H14 0.9500 . ?
C14 C15 1.383(3) . ?
C21 C22 1.389(3) . ?
C21 C26 1.397(4) . ?
C22 H22 0.9500 . ?
C22 C23 1.391(4) . ?
C23 H23 0.9500 . ?
C23 C24 1.369(4) . ?
C24 H24 0.9500 . ?
C24 C25 1.392(5) . ?
C25 H25 0.9500 . ?
C25 C26 1.383(4) . ?
C26 H26 0.9500 . ?
C27 C28 1.399(4) . ?
C27 C32 1.387(4) . ?
C28 H28 0.9500 . ?
C28 C29 1.395(4) . ?
C29 H29 0.9500 . ?
C29 C30 1.379(5) . ?
C30 H30 0.9500 . ?
C30 C31 1.375(5) . ?
C31 H31 0.9500 . ?
C31 C32 1.385(4) . ?
C32 H32 0.9500 . ?
C33 H33A 0.9900 . ?
C33 H33B 0.9900 . ?
C33 C60 1.510(3) . ?
C41 C42 1.387(4) . ?
C41 C46 1.394(4) . ?
C42 H42 0.9500 . ?
C42 C43 1.390(4) . ?
C43 H43 0.9500 . ?
C43 C44 1.373(5) . ?
C44 H44 0.9500 . ?
C44 C45 1.381(5) . ?
C45 H45 0.9500 . ?
C45 C46 1.384(4) . ?
C46 H46 0.9500 . ?
C47 C48 1.387(4) . ?
C47 C52 1.391(4) . ?
C48 H48 0.9500 . ?
C48 C49 1.389(4) . ?
C49 H49 0.9500 . ?
C49 C50 1.384(5) . ?
C50 H50 0.9500 . ?
C50 C51 1.372(5) . ?
C51 H51 0.9500 . ?
C51 C52 1.391(4) . ?
C52 H52 0.9500 . ?
C53 H53A 0.9900 . ?
C53 H53B 0.9900 . ?
C53 C80 1.505(3) . ?
C60 C61 1.390(3) . ?
C60 C65 1.390(3) . ?
C61 H61 0.9500 . ?
C61 C62 1.390(3) . ?
C62 C63 1.402(3) . ?
C62 C906 1.523(3) . ?
C63 C64 1.404(4) . ?
C64 C65 1.388(3) . ?
C64 C607 1.519(3) . ?
C65 H65 0.9500 . ?
C67 H67A 0.9900 . ?
C67 H67B 0.9900 . ?
C67 C68 1.497(4) . ?
C68 H68A 0.9900 . ?
C68 H68B 0.9900 . ?
C68 C69 1.522(4) . ?
C69 H69A 0.9800 . ?
C69 H69B 0.9800 . ?
C69 H69C 0.9800 . ?
C70 H70 0.9500 . ?
C70 C71 1.380(5) . ?
C70 C75 1.380(5) . ?
C71 H71 0.9500 . ?
C71 C72 1.392(4) . ?
C72 C73 1.403(4) . ?
C72 C607 1.509(4) . ?
C73 C74 1.397(4) . ?
C74 C75 1.394(4) . ?
C74 C708 1.514(4) . ?
C75 H75 0.9500 . ?
C77 H77A 0.9900 . ?
C77 H77B 0.9900 . ?
C77 C78 1.508(4) . ?
C77A H77C 0.9900 . ?
C77A H77D 0.9900 . ?
C77A C78A 1.515(8) . ?
C78 H78A 0.9900 . ?
C78 H78B 0.9900 . ?
C78 C79 1.520(5) . ?
C78A H78C 0.9900 . ?
C78A H78D 0.9900 . ?
C78A C79A 1.514(8) . ?
C79 H79A 0.9800 . ?
C79 H79B 0.9800 . ?
C79 H79C 0.9800 . ?
C79A H79D 0.9800 . ?
C79A H79E 0.9800 . ?
C79A H79F 0.9800 . ?
C80 C81 1.394(3) . ?
C80 C85 1.392(3) . ?
C81 H81 0.9500 . ?
C81 C82 1.388(3) . ?
C82 C83 1.393(3) . ?
C82 C708 1.525(3) . ?
C83 C84 1.398(3) . ?
C84 C85 1.389(3) . ?
C84 C809 1.521(3) . ?
C85 H85 0.9500 . ?
C87 H87A 0.9900 . ?
C87 H87B 0.9900 . ?
C87 C88 1.510(4) . ?
C88 H88A 0.9900 . ?
C88 H88B 0.9900 . ?
C88 C89 1.512(4) . ?
C89 H89A 0.9800 . ?
C89 H89B 0.9800 . ?
C89 H89C 0.9800 . ?
C90 H90 0.9500 . ?
C90 C91 1.385(4) . ?
C90 C95 1.384(4) . ?
C91 H91 0.9500 . ?
C91 C92 1.393(4) . ?
C92 C93 1.400(3) . ?
C92 C809 1.520(4) . ?
C93 C94 1.398(3) . ?
C94 C95 1.399(4) . ?
C94 C906 1.516(4) . ?
C95 H95 0.9500 . ?
C97 H97A 0.9900 . ?
C97 H97B 0.9900 . ?
C97 C98 1.509(4) . ?
C97A H97C 0.9900 . ?
C97A H97D 0.9900 . ?
C97A C98A 1.509(8) . ?
C98 H98A 0.9900 . ?
C98 H98B 0.9900 . ?
C98 C99 1.522(4) . ?
C98A H98C 0.9900 . ?
C98A H98D 0.9900 . ?
C98A C99A 1.516(8) . ?
C99 H99A 0.9800 . ?
C99 H99B 0.9800 . ?
C99 H99C 0.9800 . ?
C99A H99D 0.9800 . ?
C99A H99E 0.9800 . ?
C99A H99F 0.9800 . ?
C607 H60A 0.9900 . ?
C607 H60B 0.9900 . ?
C708 H70A 0.9900 . ?
C708 H70B 0.9900 . ?
C809 H80A 0.9900 . ?
C809 H80B 0.9900 . ?
C906 H90A 0.9900 . ?
C906 H90B 0.9900 . ?
Al40 O401 1.711(2) . ?
Al40 O406 1.716(2) . ?
Al40 O411 1.720(2) . ?
Al40 O416 1.704(2) . ?
F1 C403 1.324(5) . ?
F2 C403 1.338(5) . ?
F3 C403 1.328(4) . ?
F4 C404 1.328(4) . ?
F5 C404 1.332(4) . ?
F6 C404 1.313(5) . ?
F7 C405 1.324(4) . ?
F8 C405 1.324(4) . ?
F9 C405 1.339(4) . ?
F10 C408 1.322(5) . ?
F10A C508 1.315(7) . ?
F11 C408 1.314(5) . ?
F11A C508 1.311(7) . ?
F12 C408 1.330(5) . ?
F12A C508 1.333(7) . ?
F13 C409 1.326(5) . ?
F13A C509 1.305(7) . ?
F14 C409 1.324(6) . ?
F14A C509 1.321(7) . ?
F15 C409 1.304(5) . ?
F15A C509 1.294(7) . ?
F16 C410 1.317(6) . ?
F16A C510 1.316(7) . ?
F17 C410 1.304(5) . ?
F17A C510 1.336(7) . ?
F18 C410 1.313(6) . ?
F18A C510 1.312(7) . ?
F19 C413 1.360(6) . ?
F19A C513 1.362(6) . ?
F20 C413 1.351(6) . ?
F20A C513 1.375(6) . ?
F21 C413 1.365(6) . ?
F21A C513 1.340(6) . ?
F22 C414 1.349(6) . ?
F22A C514 1.364(6) . ?
F23 C414 1.350(6) . ?
F23A C514 1.336(6) . ?
F24 C414 1.358(6) . ?
F24A C514 1.353(6) . ?
F25 C415 1.371(6) . ?
F25A C515 1.330(6) . ?
F26 C415 1.362(6) . ?
F26A C515 1.349(6) . ?
F27 C415 1.348(6) . ?
F27A C515 1.386(6) . ?
F28 C418 1.334(5) . ?
F28A C518 1.342(7) . ?
F29 C418 1.343(4) . ?
F29A C518 1.334(7) . ?
F30 C418 1.327(4) . ?
F30A C518 1.325(7) . ?
F31 C419 1.325(5) . ?
F31A C519 1.325(6) . ?
F32 C419 1.303(5) . ?
F32A C519 1.323(7) . ?
F33 C419 1.326(4) . ?
F33A C519 1.329(7) . ?
F34 C420 1.324(4) . ?
F34A C520 1.311(7) . ?
F35 C420 1.347(4) . ?
F35A C520 1.320(6) . ?
F36 C420 1.314(4) . ?
F36A C520 1.333(7) . ?
O401 C402 1.349(3) . ?
O406 C407 1.355(4) . ?
O411 C412 1.348(4) . ?
O416 C417 1.350(3) . ?
C402 C403 1.542(5) . ?
C402 C404 1.541(4) . ?
C402 C405 1.547(5) . ?
C407 C408 1.532(5) . ?
C407 C409 1.527(5) . ?
C407 C410 1.567(5) . ?
C407 C508 1.530(6) . ?
C407 C509 1.581(6) . ?
C407 C510 1.503(6) . ?
C412 C413 1.524(6) . ?
C412 C414 1.564(6) . ?
C412 C415 1.538(6) . ?
C412 C513 1.557(6) . ?
C412 C514 1.520(6) . ?
C412 C515 1.534(6) . ?
C417 C418 1.548(4) . ?
C417 C419 1.575(4) . ?
C417 C420 1.530(4) . ?
C417 C518 1.568(6) . ?
C417 C519 1.521(6) . ?
C417 C520 1.565(6) . ?
C201 H20A 0.9800 . ?
C201 H20B 0.9800 . ?
C201 H20C 0.9800 . ?
C201 C202 1.512(8) . ?
C202 H20D 0.9900 . ?
C202 H20E 0.9900 . ?
C202 C203 1.521(8) . ?
C203 H20F 0.9900 . ?
C203 H20G 0.9900 . ?
C203 C204 1.499(8) . ?
C204 H20H 0.9900 . ?
C204 H20I 0.9900 . ?
C204 C205 1.490(8) . ?
C205 H20J 0.9900 . ?
C205 H20K 0.9900 . ?
C205 C206 1.510(8) . ?
C206 H20L 0.9800 . ?
C206 H20M 0.9800 . ?
C206 H20N 0.9800 . ?
C107 H10O 0.9800 . ?
C107 H10P 0.9800 . ?
C107 H10Q 0.9800 . ?
C107 C108 1.509(8) . ?
C108 H10R 0.9900 . ?
C108 H10S 0.9900 . ?
C108 C109 1.497(7) . ?
C109 C109 1.501(8) 2_657 ?
C109 H10T 0.9900 . ?
C109 H10U 0.9900 . ?
C101 H10A 0.9800 . ?
C101 H10B 0.9800 . ?
C101 H10C 0.9800 . ?
C101 C102 1.577(7) . ?
C102 H10D 0.9900 . ?
C102 H10E 0.9900 . ?
C102 C103 1.498(7) . ?
C103 H10F 0.9900 . ?
C103 H10G 0.9900 . ?
C103 C104 1.479(7) . ?
C104 H10H 0.9900 . ?
C104 H10I 0.9900 . ?
C104 C105 1.503(7) . ?
C105 H10J 0.9900 . ?
C105 H10K 0.9900 . ?
C105 C106 1.447(7) . ?
C106 H10L 0.9800 . ?
C106 H10M 0.9800 . ?
C106 H10N 0.9800 . ?
C207 H20O 0.9800 . ?
C207 H20P 0.9800 . ?
C207 H20Q 0.9800 . ?
C207 C208 1.501(8) . ?
C208 H20R 0.9900 . ?
C208 H20S 0.9900 . ?
C208 C209 1.501(8) . ?
C209 C209 1.509(8) 2_657 ?
C209 H20T 0.9900 . ?
C209 H20U 0.9900 . ?

loop_
_geom_angle_atom_site_label_1
_geom_angle_atom_site_label_2
_geom_angle_atom_site_label_3
_geom_angle
_geom_angle_site_symmetry_1
_geom_angle_site_symmetry_3
_geom_angle_publ_flag
P40 Rh1 P20 169.79(2) . . ?
N1 Rh1 P20 94.48(6) . . ?
N1 Rh1 P40 95.72(6) . . ?
C4 Rh1 P20 88.66(7) . . ?
C4 Rh1 P40 90.47(7) . . ?
C4 Rh1 N1 97.50(9) . . ?
C4 Rh1 C15 81.96(10) . . ?
C15 Rh1 P20 85.71(7) . . ?
C15 Rh1 P40 84.10(7) . . ?
C15 Rh1 N1 179.43(10) . . ?
C21 P20 Rh1 110.81(8) . . ?
C21 P20 C27 103.65(11) . . ?
C21 P20 C33 104.38(12) . . ?
C27 P20 Rh1 114.57(8) . . ?
C27 P20 C33 101.26(11) . . ?
C33 P20 Rh1 120.38(9) . . ?
C41 P40 Rh1 109.99(8) . . ?
C41 P40 C47 103.17(11) . . ?
C41 P40 C53 104.68(11) . . ?
C47 P40 Rh1 117.47(8) . . ?
C47 P40 C53 101.20(11) . . ?
C53 P40 Rh1 118.55(8) . . ?
C63 O66 C67 111.49(19) . . ?
C73 O76 C77 117.6(2) . . ?
C73 O76 C77A 101.8(6) . . ?
C83 O86 C87 112.44(19) . . ?
C93 O96 C97 110.3(2) . . ?
C93 O96 C97A 123.7(11) . . ?
N2 N1 Rh1 176.7(2) . . ?
C5 C4 Rh1 123.95(19) . . ?
C5 C4 C9 121.6(2) . . ?
C9 C4 Rh1 114.46(18) . . ?
C4 C5 H5 120.8 . . ?
C4 C5 C6 118.5(3) . . ?
C6 C5 H5 120.8 . . ?
C5 C6 H6 119.6 . . ?
C7 C6 C5 120.8(3) . . ?
C7 C6 H6 119.6 . . ?
C6 C7 H7 119.8 . . ?
C6 C7 C8 120.4(2) . . ?
C8 C7 H7 119.8 . . ?
C7 C8 H8 119.6 . . ?
C7 C8 C9 120.8(3) . . ?
C9 C8 H8 119.6 . . ?
C4 C9 C8 118.1(2) . . ?
C4 C9 C10 115.1(2) . . ?
C8 C9 C10 126.8(2) . . ?
C11 C10 C9 125.8(2) . . ?
C11 C10 C15 120.1(3) . . ?
C15 C10 C9 114.0(2) . . ?
C10 C11 H11 120.2 . . ?
C12 C11 C10 119.7(3) . . ?
C12 C11 H11 120.2 . . ?
C11 C12 H12 119.9 . . ?
C13 C12 C11 120.3(3) . . ?
C13 C12 H12 119.9 . . ?
C12 C13 H13 119.6 . . ?
C12 C13 C14 120.8(3) . . ?
C14 C13 H13 119.6 . . ?
C13 C14 H14 120.4 . . ?
C15 C14 C13 119.2(3) . . ?
C15 C14 H14 120.4 . . ?
C10 C15 Rh1 114.37(17) . . ?
C14 C15 Rh1 125.69(19) . . ?
C14 C15 C10 119.9(2) . . ?
C22 C21 P20 119.98(19) . . ?
C22 C21 C26 118.6(2) . . ?
C26 C21 P20 121.36(19) . . ?
C21 C22 H22 119.6 . . ?
C21 C22 C23 120.8(3) . . ?
C23 C22 H22 119.6 . . ?
C22 C23 H23 120.0 . . ?
C24 C23 C22 120.0(3) . . ?
C24 C23 H23 120.0 . . ?
C23 C24 H24 120.0 . . ?
C23 C24 C25 120.0(3) . . ?
C25 C24 H24 120.0 . . ?
C24 C25 H25 119.9 . . ?
C26 C25 C24 120.1(3) . . ?
C26 C25 H25 119.9 . . ?
C21 C26 H26 119.8 . . ?
C25 C26 C21 120.4(3) . . ?
C25 C26 H26 119.8 . . ?
C28 C27 P20 120.67(19) . . ?
C32 C27 P20 119.80(19) . . ?
C32 C27 C28 119.4(2) . . ?
C27 C28 H28 120.2 . . ?
C29 C28 C27 119.7(3) . . ?
C29 C28 H28 120.2 . . ?
C28 C29 H29 119.9 . . ?
C30 C29 C28 120.1(3) . . ?
C30 C29 H29 119.9 . . ?
C29 C30 H30 119.9 . . ?
C31 C30 C29 120.1(3) . . ?
C31 C30 H30 119.9 . . ?
C30 C31 H31 119.8 . . ?
C30 C31 C32 120.5(3) . . ?
C32 C31 H31 119.8 . . ?
C27 C32 H32 119.9 . . ?
C31 C32 C27 120.2(3) . . ?
C31 C32 H32 119.9 . . ?
P20 C33 H33A 107.6 . . ?
P20 C33 H33B 107.6 . . ?
H33A C33 H33B 107.1 . . ?
C60 C33 P20 118.66(17) . . ?
C60 C33 H33A 107.6 . . ?
C60 C33 H33B 107.6 . . ?
C42 C41 P40 119.8(2) . . ?
C42 C41 C46 119.2(2) . . ?
C46 C41 P40 121.0(2) . . ?
C41 C42 H42 119.6 . . ?
C41 C42 C43 120.8(3) . . ?
C43 C42 H42 119.6 . . ?
C42 C43 H43 120.3 . . ?
C44 C43 C42 119.4(3) . . ?
C44 C43 H43 120.3 . . ?
C43 C44 H44 119.7 . . ?
C43 C44 C45 120.5(3) . . ?
C45 C44 H44 119.7 . . ?
C44 C45 H45 119.8 . . ?
C44 C45 C46 120.4(3) . . ?
C46 C45 H45 119.8 . . ?
C41 C46 H46 120.1 . . ?
C45 C46 C41 119.8(3) . . ?
C45 C46 H46 120.1 . . ?
C48 C47 P40 120.11(19) . . ?
C48 C47 C52 119.3(2) . . ?
C52 C47 P40 120.55(19) . . ?
C47 C48 H48 119.9 . . ?
C47 C48 C49 120.2(3) . . ?
C49 C48 H48 119.9 . . ?
C48 C49 H49 120.0 . . ?
C50 C49 C48 120.0(3) . . ?
C50 C49 H49 120.0 . . ?
C49 C50 H50 120.0 . . ?
C51 C50 C49 120.0(3) . . ?
C51 C50 H50 120.0 . . ?
C50 C51 H51 119.8 . . ?
C50 C51 C52 120.4(3) . . ?
C52 C51 H51 119.8 . . ?
C47 C52 H52 120.0 . . ?
C51 C52 C47 119.9(3) . . ?
C51 C52 H52 120.0 . . ?
P40 C53 H53A 107.9 . . ?
P40 C53 H53B 107.9 . . ?
H53A C53 H53B 107.2 . . ?
C80 C53 P40 117.79(17) . . ?
C80 C53 H53A 107.9 . . ?
C80 C53 H53B 107.9 . . ?
C61 C60 C33 123.4(2) . . ?
C65 C60 C33 117.9(2) . . ?
C65 C60 C61 118.7(2) . . ?
C60 C61 H61 119.2 . . ?
C62 C61 C60 121.5(2) . . ?
C62 C61 H61 119.2 . . ?
C61 C62 C63 118.4(2) . . ?
C61 C62 C906 120.0(2) . . ?
C63 C62 C906 121.5(2) . . ?
O66 C63 C62 120.0(2) . . ?
O66 C63 C64 118.9(2) . . ?
C62 C63 C64 121.0(2) . . ?
C63 C64 C607 122.6(2) . . ?
C65 C64 C63 118.2(2) . . ?
C65 C64 C607 119.2(2) . . ?
C60 C65 H65 119.1 . . ?
C64 C65 C60 121.8(2) . . ?
C64 C65 H65 119.1 . . ?
O66 C67 H67A 109.8 . . ?
O66 C67 H67B 109.8 . . ?
O66 C67 C68 109.5(2) . . ?
H67A C67 H67B 108.2 . . ?
C68 C67 H67A 109.8 . . ?
C68 C67 H67B 109.8 . . ?
C67 C68 H68A 109.5 . . ?
C67 C68 H68B 109.5 . . ?
C67 C68 C69 110.8(3) . . ?
H68A C68 H68B 108.1 . . ?
C69 C68 H68A 109.5 . . ?
C69 C68 H68B 109.5 . . ?
C68 C69 H69A 109.5 . . ?
C68 C69 H69B 109.5 . . ?
C68 C69 H69C 109.5 . . ?
H69A C69 H69B 109.5 . . ?
H69A C69 H69C 109.5 . . ?
H69B C69 H69C 109.5 . . ?
C71 C70 H70 120.0 . . ?
C75 C70 H70 120.0 . . ?
C75 C70 C71 119.9(3) . . ?
C70 C71 H71 119.3 . . ?
C70 C71 C72 121.4(3) . . ?
C72 C71 H71 119.3 . . ?
C71 C72 C73 117.8(3) . . ?
C71 C72 C607 121.6(3) . . ?
C73 C72 C607 120.5(2) . . ?
O76 C73 C72 119.4(2) . . ?
O76 C73 C74 118.9(2) . . ?
C74 C73 C72 121.5(3) . . ?
C73 C74 C708 120.2(2) . . ?
C75 C74 C73 118.4(3) . . ?
C75 C74 C708 121.3(3) . . ?
C70 C75 C74 120.8(3) . . ?
C70 C75 H75 119.6 . . ?
C74 C75 H75 119.6 . . ?
O76 C77 H77A 109.4 . . ?
O76 C77 H77B 109.4 . . ?
O76 C77 C78 111.2(3) . . ?
H77A C77 H77B 108.0 . . ?
C78 C77 H77A 109.4 . . ?
C78 C77 H77B 109.4 . . ?
O76 C77A H77C 110.9 . . ?
O76 C77A H77D 110.9 . . ?
O76 C77A C78A 104.5(10) . . ?
H77C C77A H77D 108.9 . . ?
C78A C77A H77C 110.9 . . ?
C78A C77A H77D 110.9 . . ?
C77 C78 H78A 109.4 . . ?
C77 C78 H78B 109.4 . . ?
C77 C78 C79 111.3(3) . . ?
H78A C78 H78B 108.0 . . ?
C79 C78 H78A 109.4 . . ?
C79 C78 H78B 109.4 . . ?
C77A C78A H78C 108.4 . . ?
C77A C78A H78D 108.4 . . ?
H78C C78A H78D 107.5 . . ?
C79A C78A C77A 115.4(15) . . ?
C79A C78A H78C 108.4 . . ?
C79A C78A H78D 108.4 . . ?
C78 C79 H79A 109.5 . . ?
C78 C79 H79B 109.5 . . ?
C78 C79 H79C 109.5 . . ?
H79A C79 H79B 109.5 . . ?
H79A C79 H79C 109.5 . . ?
H79B C79 H79C 109.5 . . ?
C78A C79A H79D 109.5 . . ?
C78A C79A H79E 109.5 . . ?
C78A C79A H79F 109.5 . . ?
H79D C79A H79E 109.5 . . ?
H79D C79A H79F 109.5 . . ?
H79E C79A H79F 109.5 . . ?
C81 C80 C53 118.2(2) . . ?
C85 C80 C53 123.8(2) . . ?
C85 C80 C81 118.0(2) . . ?
C80 C81 H81 119.0 . . ?
C82 C81 C80 121.9(2) . . ?
C82 C81 H81 119.0 . . ?
C81 C82 C83 118.5(2) . . ?
C81 C82 C708 118.9(2) . . ?
C83 C82 C708 122.6(2) . . ?
O86 C83 C82 119.7(2) . . ?
O86 C83 C84 119.5(2) . . ?
C82 C83 C84 120.9(2) . . ?
C83 C84 C809 121.6(2) . . ?
C85 C84 C83 118.6(2) . . ?
C85 C84 C809 119.7(2) . . ?
C80 C85 H85 119.2 . . ?
C84 C85 C80 121.6(2) . . ?
C84 C85 H85 119.2 . . ?
O86 C87 H87A 110.0 . . ?
O86 C87 H87B 110.0 . . ?
O86 C87 C88 108.5(2) . . ?
H87A C87 H87B 108.4 . . ?
C88 C87 H87A 110.0 . . ?
C88 C87 H87B 110.0 . . ?
C87 C88 H88A 109.3 . . ?
C87 C88 H88B 109.3 . . ?
C87 C88 C89 111.7(3) . . ?
H88A C88 H88B 107.9 . . ?
C89 C88 H88A 109.3 . . ?
C89 C88 H88B 109.3 . . ?
C88 C89 H89A 109.5 . . ?
C88 C89 H89B 109.5 . . ?
C88 C89 H89C 109.5 . . ?
H89A C89 H89B 109.5 . . ?
H89A C89 H89C 109.5 . . ?
H89B C89 H89C 109.5 . . ?
C91 C90 H90 120.0 . . ?
C95 C90 H90 120.0 . . ?
C95 C90 C91 120.0(3) . . ?
C90 C91 H91 119.5 . . ?
C90 C91 C92 120.9(3) . . ?
C92 C91 H91 119.5 . . ?
C91 C92 C93 118.1(2) . . ?
C91 C92 C809 121.0(2) . . ?
C93 C92 C809 120.8(2) . . ?
O96 C93 C92 119.6(2) . . ?
O96 C93 C94 118.4(2) . . ?
C94 C93 C92 121.9(2) . . ?
C93 C94 C95 117.8(2) . . ?
C93 C94 C906 121.0(2) . . ?
C95 C94 C906 121.1(2) . . ?
C90 C95 C94 121.1(2) . . ?
C90 C95 H95 119.5 . . ?
C94 C95 H95 119.5 . . ?
O96 C97 H97A 109.9 . . ?
O96 C97 H97B 109.9 . . ?
O96 C97 C98 108.9(3) . . ?
H97A C97 H97B 108.3 . . ?
C98 C97 H97A 109.9 . . ?
C98 C97 H97B 109.9 . . ?
O96 C97A H97C 110.8 . . ?
O96 C97A H97D 110.8 . . ?
O96 C97A C98A 105.0(11) . . ?
H97C C97A H97D 108.8 . . ?
C98A C97A H97C 110.8 . . ?
C98A C97A H97D 110.8 . . ?
C97 C98 H98A 109.3 . . ?
C97 C98 H98B 109.3 . . ?
C97 C98 C99 111.5(3) . . ?
H98A C98 H98B 108.0 . . ?
C99 C98 H98A 109.3 . . ?
C99 C98 H98B 109.3 . . ?
C97A C98A H98C 110.1 . . ?
C97A C98A H98D 110.1 . . ?
C97A C98A C99A 107.9(16) . . ?
H98C C98A H98D 108.4 . . ?
C99A C98A H98C 110.1 . . ?
C99A C98A H98D 110.1 . . ?
C98 C99 H99A 109.5 . . ?
C98 C99 H99B 109.5 . . ?
C98 C99 H99C 109.5 . . ?
H99A C99 H99B 109.5 . . ?
H99A C99 H99C 109.5 . . ?
H99B C99 H99C 109.5 . . ?
C98A C99A H99D 109.5 . . ?
C98A C99A H99E 109.5 . . ?
C98A C99A H99F 109.5 . . ?
H99D C99A H99E 109.5 . . ?
H99D C99A H99F 109.5 . . ?
H99E C99A H99F 109.5 . . ?
C64 C607 H60A 109.6 . . ?
C64 C607 H60B 109.6 . . ?
C72 C607 C64 110.5(2) . . ?
C72 C607 H60A 109.6 . . ?
C72 C607 H60B 109.6 . . ?
H60A C607 H60B 108.1 . . ?
C74 C708 C82 110.29(19) . . ?
C74 C708 H70A 109.6 . . ?
C74 C708 H70B 109.6 . . ?
C82 C708 H70A 109.6 . . ?
C82 C708 H70B 109.6 . . ?
H70A C708 H70B 108.1 . . ?
C84 C809 H80A 109.5 . . ?
C84 C809 H80B 109.5 . . ?
C92 C809 C84 110.86(19) . . ?
C92 C809 H80A 109.5 . . ?
C92 C809 H80B 109.5 . . ?
H80A C809 H80B 108.1 . . ?
C62 C906 H90A 109.5 . . ?
C62 C906 H90B 109.5 . . ?
C94 C906 C62 110.55(19) . . ?
C94 C906 H90A 109.5 . . ?
C94 C906 H90B 109.5 . . ?
H90A C906 H90B 108.1 . . ?
O401 Al40 O406 108.40(12) . . ?
O401 Al40 O411 106.00(12) . . ?
O406 Al40 O411 114.13(13) . . ?
O416 Al40 O401 113.32(12) . . ?
O416 Al40 O406 107.80(12) . . ?
O416 Al40 O411 107.33(12) . . ?
C402 O401 Al40 150.7(2) . . ?
C407 O406 Al40 150.8(2) . . ?
C412 O411 Al40 150.7(2) . . ?
C417 O416 Al40 151.24(19) . . ?
O401 C402 C403 112.5(3) . . ?
O401 C402 C404 110.6(3) . . ?
O401 C402 C405 106.5(2) . . ?
C403 C402 C405 109.0(3) . . ?
C404 C402 C403 108.9(3) . . ?
C404 C402 C405 109.3(3) . . ?
F1 C403 F2 107.1(3) . . ?
F1 C403 F3 109.2(3) . . ?
F1 C403 C402 109.8(3) . . ?
F2 C403 C402 110.6(3) . . ?
F3 C403 F2 106.8(4) . . ?
F3 C403 C402 113.1(3) . . ?
F4 C404 F5 107.1(3) . . ?
F4 C404 C402 110.8(3) . . ?
F5 C404 C402 113.0(3) . . ?
F6 C404 F4 106.7(4) . . ?
F6 C404 F5 107.2(3) . . ?
F6 C404 C402 111.7(3) . . ?
F7 C405 F8 107.8(3) . . ?
F7 C405 F9 106.9(3) . . ?
F7 C405 C402 110.9(3) . . ?
F8 C405 F9 106.5(3) . . ?
F8 C405 C402 113.6(3) . . ?
F9 C405 C402 110.8(3) . . ?
O406 C407 C408 108.6(3) . . ?
O406 C407 C409 113.5(3) . . ?
O406 C407 C410 108.0(3) . . ?
O406 C407 C508 108.5(4) . . ?
O406 C407 C509 103.8(3) . . ?
O406 C407 C510 113.4(3) . . ?
C408 C407 C410 108.3(3) . . ?
C409 C407 C408 110.7(3) . . ?
C409 C407 C410 107.6(3) . . ?
C508 C407 C509 107.9(4) . . ?
C510 C407 C508 113.6(4) . . ?
C510 C407 C509 109.1(4) . . ?
F10 C408 F12 107.2(5) . . ?
F10 C408 C407 111.4(4) . . ?
F11 C408 F10 108.5(4) . . ?
F11 C408 F12 105.9(5) . . ?
F11 C408 C407 113.9(4) . . ?
F12 C408 C407 109.5(4) . . ?
F13 C409 C407 113.2(4) . . ?
F14 C409 F13 107.0(5) . . ?
F14 C409 C407 111.2(4) . . ?
F15 C409 F13 105.2(4) . . ?
F15 C409 F14 104.1(5) . . ?
F15 C409 C407 115.3(4) . . ?
F16 C410 C407 109.6(4) . . ?
F17 C410 F16 108.6(5) . . ?
F17 C410 F18 105.2(4) . . ?
F17 C410 C407 113.9(4) . . ?
F18 C410 F16 107.8(5) . . ?
F18 C410 C407 111.5(4) . . ?
O411 C412 C413 113.0(3) . . ?
O411 C412 C414 108.3(3) . . ?
O411 C412 C415 108.9(3) . . ?
O411 C412 C513 108.5(3) . . ?
O411 C412 C514 110.7(3) . . ?
O411 C412 C515 107.6(3) . . ?
C413 C412 C414 108.1(3) . . ?
C413 C412 C415 111.1(3) . . ?
C415 C412 C414 107.2(3) . . ?
C514 C412 C513 109.0(3) . . ?
C514 C412 C515 112.2(4) . . ?
C515 C412 C513 108.8(3) . . ?
F19 C413 F21 106.5(5) . . ?
F19 C413 C412 110.8(5) . . ?
F20 C413 F19 111.4(6) . . ?
F20 C413 F21 111.0(5) . . ?
F20 C413 C412 109.8(4) . . ?
F21 C413 C412 107.2(4) . . ?
F22 C414 F23 112.8(6) . . ?
F22 C414 F24 109.5(5) . . ?
F22 C414 C412 110.3(5) . . ?
F23 C414 F24 105.9(5) . . ?
F23 C414 C412 109.9(4) . . ?
F24 C414 C412 108.3(5) . . ?
F25 C415 C412 109.1(4) . . ?
F26 C415 F25 105.4(5) . . ?
F26 C415 C412 108.1(5) . . ?
F27 C415 F25 113.8(6) . . ?
F27 C415 F26 113.9(6) . . ?
F27 C415 C412 106.4(4) . . ?
O416 C417 C418 110.7(2) . . ?
O416 C417 C419 105.5(2) . . ?
O416 C417 C420 111.9(2) . . ?
O416 C417 C518 108.7(4) . . ?
O416 C417 C519 111.4(4) . . ?
O416 C417 C520 107.3(3) . . ?
C418 C417 C419 108.1(3) . . ?
C420 C417 C418 111.3(2) . . ?
C420 C417 C419 109.1(2) . . ?
C519 C417 C518 111.0(4) . . ?
C519 C417 C520 111.7(4) . . ?
C520 C417 C518 106.7(4) . . ?
F28 C418 F29 106.4(4) . . ?
F28 C418 C417 108.9(3) . . ?
F29 C418 C417 112.0(3) . . ?
F30 C418 F28 109.1(4) . . ?
F30 C418 F29 108.4(4) . . ?
F30 C418 C417 111.9(3) . . ?
F31 C419 F33 108.1(4) . . ?
F31 C419 C417 110.9(4) . . ?
F32 C419 F31 108.7(4) . . ?
F32 C419 F33 109.0(4) . . ?
F32 C419 C417 110.4(3) . . ?
F33 C419 C417 109.8(3) . . ?
F34 C420 F35 107.3(3) . . ?
F34 C420 C417 110.8(3) . . ?
F35 C420 C417 112.3(3) . . ?
F36 C420 F34 108.6(4) . . ?
F36 C420 F35 106.8(3) . . ?
F36 C420 C417 110.8(3) . . ?
F10A C508 F12A 107.3(7) . . ?
F10A C508 C407 110.4(6) . . ?
F11A C508 F10A 108.9(6) . . ?
F11A C508 F12A 107.5(6) . . ?
F11A C508 C407 112.6(6) . . ?
F12A C508 C407 109.8(6) . . ?
F13A C509 F14A 105.3(7) . . ?
F13A C509 C407 113.0(6) . . ?
F14A C509 C407 110.0(6) . . ?
F15A C509 F13A 107.5(6) . . ?
F15A C509 F14A 107.2(6) . . ?
F15A C509 C407 113.4(6) . . ?
F16A C510 F17A 104.4(6) . . ?
F16A C510 C407 113.7(6) . . ?
F17A C510 C407 111.2(6) . . ?
F18A C510 F16A 105.9(7) . . ?
F18A C510 F17A 106.1(6) . . ?
F18A C510 C407 114.7(6) . . ?
F19A C513 F20A 105.8(5) . . ?
F19A C513 C412 109.5(5) . . ?
F20A C513 C412 109.5(5) . . ?
F21A C513 F19A 110.6(6) . . ?
F21A C513 F20A 110.4(6) . . ?
F21A C513 C412 110.9(5) . . ?
F22A C514 C412 107.8(5) . . ?
F23A C514 F22A 110.6(6) . . ?
F23A C514 F24A 109.1(6) . . ?
F23A C514 C412 109.9(5) . . ?
F24A C514 F22A 107.8(6) . . ?
F24A C514 C412 111.6(6) . . ?
F25A C515 F26A 113.3(6) . . ?
F25A C515 F27A 111.1(6) . . ?
F25A C515 C412 107.0(5) . . ?
F26A C515 F27A 106.5(5) . . ?
F26A C515 C412 111.0(5) . . ?
F27A C515 C412 107.9(5) . . ?
F28A C518 C417 111.3(6) . . ?
F29A C518 F28A 107.2(6) . . ?
F29A C518 C417 111.0(6) . . ?
F30A C518 F28A 108.0(6) . . ?
F30A C518 F29A 108.4(6) . . ?
F30A C518 C417 110.9(6) . . ?
F31A C519 F33A 108.5(6) . . ?
F31A C519 C417 112.4(6) . . ?
F32A C519 F31A 108.1(6) . . ?
F32A C519 F33A 107.7(6) . . ?
F32A C519 C417 110.4(6) . . ?
F33A C519 C417 109.6(6) . . ?
F34A C520 F35A 109.8(6) . . ?
F34A C520 F36A 107.8(6) . . ?
F34A C520 C417 110.5(6) . . ?
F35A C520 F36A 107.4(6) . . ?
F35A C520 C417 110.9(6) . . ?
F36A C520 C417 110.3(5) . . ?
H20A C201 H20B 109.5 . . ?
H20A C201 H20C 109.5 . . ?
H20B C201 H20C 109.5 . . ?
C202 C201 H20A 109.5 . . ?
C202 C201 H20B 109.5 . . ?
C202 C201 H20C 109.5 . . ?
C201 C202 H20D 109.9 . . ?
C201 C202 H20E 109.9 . . ?
C201 C202 C203 108.8(8) . . ?
H20D C202 H20E 108.3 . . ?
C203 C202 H20D 109.9 . . ?
C203 C202 H20E 109.9 . . ?
C202 C203 H20F 109.9 . . ?
C202 C203 H20G 109.9 . . ?
H20F C203 H20G 108.3 . . ?
C204 C203 C202 109.0(8) . . ?
C204 C203 H20F 109.9 . . ?
C204 C203 H20G 109.9 . . ?
C203 C204 H20H 109.0 . . ?
C203 C204 H20I 109.0 . . ?
H20H C204 H20I 107.8 . . ?
C205 C204 C203 112.8(9) . . ?
C205 C204 H20H 109.0 . . ?
C205 C204 H20I 109.0 . . ?
C204 C205 H20J 109.6 . . ?
C204 C205 H20K 109.6 . . ?
C204 C205 C206 110.3(9) . . ?
H20J C205 H20K 108.1 . . ?
C206 C205 H20J 109.6 . . ?
C206 C205 H20K 109.6 . . ?
C205 C206 H20L 109.5 . . ?
C205 C206 H20M 109.5 . . ?
C205 C206 H20N 109.5 . . ?
H20L C206 H20M 109.5 . . ?
H20L C206 H20N 109.5 . . ?
H20M C206 H20N 109.5 . . ?
H10O C107 H10P 109.5 . . ?
H10O C107 H10Q 109.5 . . ?
H10P C107 H10Q 109.5 . . ?
C108 C107 H10O 109.5 . . ?
C108 C107 H10P 109.5 . . ?
C108 C107 H10Q 109.5 . . ?
C107 C108 H10R 109.5 . . ?
C107 C108 H10S 109.5 . . ?
H10R C108 H10S 108.1 . . ?
C109 C108 C107 110.7(7) . . ?
C109 C108 H10R 109.5 . . ?
C109 C108 H10S 109.5 . . ?
C108 C109 C109 110.7(8) . 2_657 ?
C108 C109 H10T 109.5 . . ?
C108 C109 H10U 109.5 . . ?
C109 C109 H10T 109.5 2_657 . ?
C109 C109 H10U 109.5 2_657 . ?
H10T C109 H10U 108.1 . . ?
H10A C101 H10B 109.5 . . ?
H10A C101 H10C 109.5 . . ?
H10B C101 H10C 109.5 . . ?
C102 C101 H10A 109.5 . . ?
C102 C101 H10B 109.5 . . ?
C102 C101 H10C 109.5 . . ?
C101 C102 H10D 110.9 . . ?
C101 C102 H10E 110.9 . . ?
H10D C102 H10E 108.9 . . ?
C103 C102 C101 104.5(6) . . ?
C103 C102 H10D 110.9 . . ?
C103 C102 H10E 110.9 . . ?
C102 C103 H10F 108.5 . . ?
C102 C103 H10G 108.5 . . ?
H10F C103 H10G 107.5 . . ?
C104 C103 C102 115.2(7) . . ?
C104 C103 H10F 108.5 . . ?
C104 C103 H10G 108.5 . . ?
C103 C104 H10H 109.4 . . ?
C103 C104 H10I 109.4 . . ?
C103 C104 C105 111.2(6) . . ?
H10H C104 H10I 108.0 . . ?
C105 C104 H10H 109.4 . . ?
C105 C104 H10I 109.4 . . ?
C104 C105 H10J 108.6 . . ?
C104 C105 H10K 108.6 . . ?
H10J C105 H10K 107.6 . . ?
C106 C105 C104 114.7(7) . . ?
C106 C105 H10J 108.6 . . ?
C106 C105 H10K 108.6 . . ?
C105 C106 H10L 109.5 . . ?
C105 C106 H10M 109.5 . . ?
C105 C106 H10N 109.5 . . ?
H10L C106 H10M 109.5 . . ?
H10L C106 H10N 109.5 . . ?
H10M C106 H10N 109.5 . . ?
H20O C207 H20P 109.5 . . ?
H20O C207 H20Q 109.5 . . ?
H20P C207 H20Q 109.5 . . ?
C208 C207 H20O 109.5 . . ?
C208 C207 H20P 109.5 . . ?
C208 C207 H20Q 109.5 . . ?
C207 C208 H20R 109.4 . . ?
C207 C208 H20S 109.4 . . ?
H20R C208 H20S 108.0 . . ?
C209 C208 C207 111.3(9) . . ?
C209 C208 H20R 109.4 . . ?
C209 C208 H20S 109.4 . . ?
C208 C209 C209 109.8(8) . 2_657 ?
C208 C209 H20T 109.7 . . ?
C208 C209 H20U 109.7 . . ?
C209 C209 H20T 109.7 2_657 . ?
C209 C209 H20U 109.7 2_657 . ?
H20T C209 H20U 108.2 . . ?

loop_
_geom_torsion_atom_site_label_1
_geom_torsion_atom_site_label_2
_geom_torsion_atom_site_label_3
_geom_torsion_atom_site_label_4
_geom_torsion
_geom_torsion_site_symmetry_1
_geom_torsion_site_symmetry_2
_geom_torsion_site_symmetry_3
_geom_torsion_site_symmetry_4
_geom_torsion_publ_flag
Rh1 P20 C21 C22 -10.0(2) . . . . ?
Rh1 P20 C21 C26 171.45(19) . . . . ?
Rh1 P20 C27 C28 90.3(2) . . . . ?
Rh1 P20 C27 C32 -84.9(2) . . . . ?
Rh1 P20 C33 C60 46.0(2) . . . . ?
Rh1 P40 C41 C42 4.9(2) . . . . ?
Rh1 P40 C41 C46 -177.9(2) . . . . ?
Rh1 P40 C47 C48 87.8(2) . . . . ?
Rh1 P40 C47 C52 -91.9(2) . . . . ?
Rh1 P40 C53 C80 -48.3(2) . . . . ?
Rh1 C4 C5 C6 177.0(2) . . . . ?
Rh1 C4 C9 C8 -177.21(19) . . . . ?
Rh1 C4 C9 C10 1.1(3) . . . . ?
P20 C21 C22 C23 -178.5(2) . . . . ?
P20 C21 C26 C25 178.8(2) . . . . ?
P20 C27 C28 C29 -176.9(2) . . . . ?
P20 C27 C32 C31 175.8(2) . . . . ?
P20 C33 C60 C61 54.1(3) . . . . ?
P20 C33 C60 C65 -127.3(2) . . . . ?
P40 C41 C42 C43 177.9(2) . . . . ?
P40 C41 C46 C45 -178.1(3) . . . . ?
P40 C47 C48 C49 -179.0(2) . . . . ?
P40 C47 C52 C51 -179.0(2) . . . . ?
P40 C53 C80 C81 130.2(2) . . . . ?
P40 C53 C80 C85 -51.4(3) . . . . ?
O66 C63 C64 C65 174.1(2) . . . . ?
O66 C63 C64 C607 -7.1(4) . . . . ?
O66 C67 C68 C69 -179.2(3) . . . . ?
O76 C73 C74 C75 -178.3(2) . . . . ?
O76 C73 C74 C708 -2.0(3) . . . . ?
O76 C77 C78 C79 170.6(4) . . . . ?
O76 C77A C78A C79A 178.0(17) . . . . ?
O86 C83 C84 C85 173.2(2) . . . . ?
O86 C83 C84 C809 -8.8(3) . . . . ?
O86 C87 C88 C89 -177.8(3) . . . . ?
O96 C93 C94 C95 177.5(2) . . . . ?
O96 C93 C94 C906 -5.5(3) . . . . ?
O96 C97 C98 C99 172.9(3) . . . . ?
O96 C97A C98A C99A 170.8(19) . . . . ?
C4 C5 C6 C7 0.0(5) . . . . ?
C4 C9 C10 C11 178.1(2) . . . . ?
C4 C9 C10 C15 -2.0(3) . . . . ?
C5 C4 C9 C8 0.7(4) . . . . ?
C5 C4 C9 C10 179.0(2) . . . . ?
C5 C6 C7 C8 0.6(5) . . . . ?
C6 C7 C8 C9 -0.6(5) . . . . ?
C7 C8 C9 C4 0.0(4) . . . . ?
C7 C8 C9 C10 -178.2(3) . . . . ?
C8 C9 C10 C11 -3.7(4) . . . . ?
C8 C9 C10 C15 176.2(2) . . . . ?
C9 C4 C5 C6 -0.7(4) . . . . ?
C9 C10 C11 C12 -179.9(3) . . . . ?
C9 C10 C15 Rh1 1.9(3) . . . . ?
C9 C10 C15 C14 -179.5(2) . . . . ?
C10 C11 C12 C13 -0.3(5) . . . . ?
C11 C10 C15 Rh1 -178.2(2) . . . . ?
C11 C10 C15 C14 0.4(4) . . . . ?
C11 C12 C13 C14 -0.1(5) . . . . ?
C12 C13 C14 C15 0.7(4) . . . . ?
C13 C14 C15 Rh1 177.6(2) . . . . ?
C13 C14 C15 C10 -0.8(4) . . . . ?
C15 C10 C11 C12 0.2(4) . . . . ?
C21 P20 C27 C28 -148.8(2) . . . . ?
C21 P20 C27 C32 36.0(2) . . . . ?
C21 P20 C33 C60 -79.1(2) . . . . ?
C21 C22 C23 C24 -0.2(4) . . . . ?
C22 C21 C26 C25 0.2(4) . . . . ?
C22 C23 C24 C25 0.1(5) . . . . ?
C23 C24 C25 C26 0.1(5) . . . . ?
C24 C25 C26 C21 -0.3(5) . . . . ?
C26 C21 C22 C23 0.0(4) . . . . ?
C27 P20 C21 C22 -133.4(2) . . . . ?
C27 P20 C21 C26 48.1(2) . . . . ?
C27 P20 C33 C60 173.5(2) . . . . ?
C27 C28 C29 C30 1.6(4) . . . . ?
C28 C27 C32 C31 0.5(4) . . . . ?
C28 C29 C30 C31 -0.4(5) . . . . ?
C29 C30 C31 C32 -0.8(5) . . . . ?
C30 C31 C32 C27 0.7(4) . . . . ?
C32 C27 C28 C29 -1.7(4) . . . . ?
C33 P20 C21 C22 121.0(2) . . . . ?
C33 P20 C21 C26 -57.6(2) . . . . ?
C33 P20 C27 C28 -40.8(2) . . . . ?
C33 P20 C27 C32 144.0(2) . . . . ?
C33 C60 C61 C62 176.9(2) . . . . ?
C33 C60 C65 C64 -174.9(2) . . . . ?
C41 P40 C47 C48 -33.3(2) . . . . ?
C41 P40 C47 C52 147.0(2) . . . . ?
C41 P40 C53 C80 74.7(2) . . . . ?
C41 C42 C43 C44 -0.4(5) . . . . ?
C42 C41 C46 C45 -0.9(4) . . . . ?
C42 C43 C44 C45 0.4(5) . . . . ?
C43 C44 C45 C46 -0.6(6) . . . . ?
C44 C45 C46 C41 0.9(5) . . . . ?
C46 C41 C42 C43 0.6(4) . . . . ?
C47 P40 C41 C42 131.0(2) . . . . ?
C47 P40 C41 C46 -51.8(2) . . . . ?
C47 P40 C53 C80 -178.30(19) . . . . ?
C47 C48 C49 C50 -2.1(4) . . . . ?
C48 C47 C52 C51 1.3(4) . . . . ?
C48 C49 C50 C51 1.4(5) . . . . ?
C49 C50 C51 C52 0.5(5) . . . . ?
C50 C51 C52 C47 -1.9(4) . . . . ?
C52 C47 C48 C49 0.7(4) . . . . ?
C53 P40 C41 C42 -123.5(2) . . . . ?
C53 P40 C41 C46 53.8(2) . . . . ?
C53 P40 C47 C48 -141.5(2) . . . . ?
C53 P40 C47 C52 38.8(2) . . . . ?
C53 C80 C81 C82 174.6(2) . . . . ?
C53 C80 C85 C84 -176.3(2) . . . . ?
C60 C61 C62 C63 -3.4(4) . . . . ?
C60 C61 C62 C906 173.9(2) . . . . ?
C61 C60 C65 C64 3.8(4) . . . . ?
C61 C62 C63 O66 -172.1(2) . . . . ?
C61 C62 C63 C64 6.8(4) . . . . ?
C61 C62 C906 C94 -65.0(3) . . . . ?
C62 C63 C64 C65 -4.9(4) . . . . ?
C62 C63 C64 C607 173.9(2) . . . . ?
C63 O66 C67 C68 164.2(2) . . . . ?
C63 C62 C906 C94 112.2(3) . . . . ?
C63 C64 C65 C60 -0.5(4) . . . . ?
C63 C64 C607 C72 -111.8(3) . . . . ?
C65 C60 C61 C62 -1.7(4) . . . . ?
C65 C64 C607 C72 66.9(3) . . . . ?
C67 O66 C63 C62 95.0(3) . . . . ?
C67 O66 C63 C64 -84.0(3) . . . . ?
C70 C71 C72 C73 -2.3(4) . . . . ?
C70 C71 C72 C607 173.0(3) . . . . ?
C71 C70 C75 C74 2.1(4) . . . . ?
C71 C72 C73 O76 179.6(2) . . . . ?
C71 C72 C73 C74 4.1(4) . . . . ?
C71 C72 C607 C64 -100.2(3) . . . . ?
C72 C73 C74 C75 -2.7(4) . . . . ?
C72 C73 C74 C708 173.6(2) . . . . ?
C73 O76 C77 C78 88.8(3) . . . . ?
C73 O76 C77A C78A 171.6(13) . . . . ?
C73 C72 C607 C64 75.0(3) . . . . ?
C73 C74 C75 C70 -0.4(4) . . . . ?
C73 C74 C708 C82 -79.2(3) . . . . ?
C75 C70 C71 C72 -0.7(4) . . . . ?
C75 C74 C708 C82 97.0(3) . . . . ?
C77 O76 C73 C72 76.1(3) . . . . ?
C77 O76 C73 C74 -108.3(3) . . . . ?
C77A O76 C73 C72 97.8(10) . . . . ?
C77A O76 C73 C74 -86.6(10) . . . . ?
C80 C81 C82 C83 0.1(4) . . . . ?
C80 C81 C82 C708 178.5(2) . . . . ?
C81 C80 C85 C84 2.1(3) . . . . ?
C81 C82 C83 O86 -174.9(2) . . . . ?
C81 C82 C83 C84 5.8(4) . . . . ?
C81 C82 C708 C74 -63.6(3) . . . . ?
C82 C83 C84 C85 -7.5(3) . . . . ?
C82 C83 C84 C809 170.5(2) . . . . ?
C83 O86 C87 C88 165.2(2) . . . . ?
C83 C82 C708 C74 114.7(3) . . . . ?
C83 C84 C85 C80 3.5(3) . . . . ?
C83 C84 C809 C92 -110.0(3) . . . . ?
C85 C80 C81 C82 -4.0(4) . . . . ?
C85 C84 C809 C92 68.0(3) . . . . ?
C87 O86 C83 C82 101.0(3) . . . . ?
C87 O86 C83 C84 -79.7(3) . . . . ?
C90 C91 C92 C93 -1.9(4) . . . . ?
C90 C91 C92 C809 175.2(2) . . . . ?
C91 C90 C95 C94 2.0(4) . . . . ?
C91 C92 C93 O96 -177.0(2) . . . . ?
C91 C92 C93 C94 4.9(3) . . . . ?
C91 C92 C809 C84 -100.0(3) . . . . ?
C92 C93 C94 C95 -4.4(3) . . . . ?
C92 C93 C94 C906 172.6(2) . . . . ?
C93 O96 C97 C98 174.3(3) . . . . ?
C93 O96 C97A C98A 99.2(15) . . . . ?
C93 C92 C809 C84 77.0(3) . . . . ?
C93 C94 C95 C90 0.9(4) . . . . ?
C93 C94 C906 C62 -79.6(3) . . . . ?
C95 C90 C91 C92 -1.5(4) . . . . ?
C95 C94 C906 C62 97.3(3) . . . . ?
C97 O96 C93 C92 89.4(3) . . . . ?
C97 O96 C93 C94 -92.5(3) . . . . ?
C97A O96 C93 C92 68.1(9) . . . . ?
C97A O96 C93 C94 -113.8(9) . . . . ?
C607 C64 C65 C60 -179.3(2) . . . . ?
C607 C72 C73 O76 4.2(3) . . . . ?
C607 C72 C73 C74 -171.3(2) . . . . ?
C708 C74 C75 C70 -176.7(2) . . . . ?
C708 C82 C83 O86 6.7(4) . . . . ?
C708 C82 C83 C84 -172.6(2) . . . . ?
C809 C84 C85 C80 -174.5(2) . . . . ?
C809 C92 C93 O96 5.9(3) . . . . ?
C809 C92 C93 C94 -172.2(2) . . . . ?
C906 C62 C63 O66 10.6(3) . . . . ?
C906 C62 C63 C64 -170.5(2) . . . . ?
C906 C94 C95 C90 -176.1(2) . . . . ?
Al40 O401 C402 C403 52.0(6) . . . . ?
Al40 O401 C402 C404 -70.0(5) . . . . ?
Al40 O401 C402 C405 171.4(4) . . . . ?
Al40 O406 C407 C408 -149.5(4) . . . . ?
Al40 O406 C407 C409 -25.9(6) . . . . ?
Al40 O406 C407 C410 93.3(5) . . . . ?
Al40 O406 C407 C508 176.2(5) . . . . ?
Al40 O406 C407 C509 -69.2(6) . . . . ?
Al40 O406 C407 C510 49.1(7) . . . . ?
Al40 O411 C412 C413 -21.8(6) . . . . ?
Al40 O411 C412 C414 97.9(5) . . . . ?
Al40 O411 C412 C415 -145.8(4) . . . . ?
Al40 O411 C412 C513 -46.5(6) . . . . ?
Al40 O411 C412 C514 73.1(5) . . . . ?
Al40 O411 C412 C515 -164.1(4) . . . . ?
Al40 O416 C417 C418 58.1(5) . . . . ?
Al40 O416 C417 C419 174.8(4) . . . . ?
Al40 O416 C417 C420 -66.6(5) . . . . ?
Al40 O416 C417 C518 27.8(6) . . . . ?
Al40 O416 C417 C519 150.3(5) . . . . ?
Al40 O416 C417 C520 -87.2(5) . . . . ?
O401 Al40 O406 C407 -150.3(5) . . . . ?
O401 Al40 O411 C412 -39.7(5) . . . . ?
O401 Al40 O416 C417 -80.5(4) . . . . ?
O401 C402 C403 F1 -45.5(4) . . . . ?
O401 C402 C403 F2 72.5(4) . . . . ?
O401 C402 C403 F3 -167.7(3) . . . . ?
O401 C402 C404 F4 78.0(4) . . . . ?
O401 C402 C404 F5 -161.7(3) . . . . ?
O401 C402 C404 F6 -40.8(4) . . . . ?
O401 C402 C405 F7 -45.8(4) . . . . ?
O401 C402 C405 F8 -167.4(3) . . . . ?
O401 C402 C405 F9 72.8(3) . . . . ?
O406 Al40 O401 C402 40.9(5) . . . . ?
O406 Al40 O411 C412 79.5(5) . . . . ?
O406 Al40 O416 C417 159.5(4) . . . . ?
O406 C407 C408 F10 -42.3(5) . . . . ?
O406 C407 C408 F11 -165.4(5) . . . . ?
O406 C407 C408 F12 76.2(4) . . . . ?
O406 C407 C409 F13 -163.7(4) . . . . ?
O406 C407 C409 F14 -43.2(5) . . . . ?
O406 C407 C409 F15 75.0(5) . . . . ?
O406 C407 C410 F16 -45.3(5) . . . . ?
O406 C407 C410 F17 -167.1(4) . . . . ?
O406 C407 C410 F18 74.0(4) . . . . ?
O406 C407 C508 F10A -75.6(7) . . . . ?
O406 C407 C508 F11A 162.4(8) . . . . ?
O406 C407 C508 F12A 42.6(8) . . . . ?
O406 C407 C509 F13A -71.9(7) . . . . ?
O406 C407 C509 F14A 45.4(7) . . . . ?
O406 C407 C509 F15A 165.4(7) . . . . ?
O406 C407 C510 F16A -69.6(8) . . . . ?
O406 C407 C510 F17A 172.8(7) . . . . ?
O406 C407 C510 F18A 52.4(9) . . . . ?
O411 Al40 O401 C402 163.9(4) . . . . ?
O411 Al40 O406 C407 91.9(5) . . . . ?
O411 Al40 O416 C417 36.2(5) . . . . ?
O411 C412 C413 F19 -157.2(5) . . . . ?
O411 C412 C413 F20 79.4(5) . . . . ?
O411 C412 C413 F21 -41.4(6) . . . . ?
O411 C412 C414 F22 74.3(5) . . . . ?
O411 C412 C414 F23 -50.7(5) . . . . ?
O411 C412 C414 F24 -165.9(5) . . . . ?
O411 C412 C415 F25 -46.9(6) . . . . ?
O411 C412 C415 F26 -161.1(5) . . . . ?
O411 C412 C415 F27 76.2(5) . . . . ?
O411 C412 C513 F19A 165.8(5) . . . . ?
O411 C412 C513 F20A 50.2(6) . . . . ?
O411 C412 C513 F21A -71.9(5) . . . . ?
O411 C412 C514 F22A 44.4(6) . . . . ?
O411 C412 C514 F23A -76.1(5) . . . . ?
O411 C412 C514 F24A 162.7(6) . . . . ?
O411 C412 C515 F25A -75.0(5) . . . . ?
O411 C412 C515 F26A 160.9(5) . . . . ?
O411 C412 C515 F27A 44.6(6) . . . . ?
O416 Al40 O401 C402 -78.7(5) . . . . ?
O416 Al40 O406 C407 -27.2(5) . . . . ?
O416 Al40 O411 C412 -161.1(4) . . . . ?
O416 C417 C418 F28 -45.4(4) . . . . ?
O416 C417 C418 F29 -162.8(3) . . . . ?
O416 C417 C418 F30 75.3(4) . . . . ?
O416 C417 C419 F31 -165.3(4) . . . . ?
O416 C417 C419 F32 74.2(3) . . . . ?
O416 C417 C419 F33 -45.9(4) . . . . ?
O416 C417 C420 F34 -37.1(4) . . . . ?
O416 C417 C420 F35 -157.2(3) . . . . ?
O416 C417 C420 F36 83.5(3) . . . . ?
O416 C417 C518 F28A -82.4(8) . . . . ?
O416 C417 C518 F29A 158.3(9) . . . . ?
O416 C417 C518 F30A 37.8(9) . . . . ?
O416 C417 C519 F31A 159.9(8) . . . . ?
O416 C417 C519 F32A 39.0(8) . . . . ?
O416 C417 C519 F33A -79.4(8) . . . . ?
O416 C417 C520 F34A -75.4(7) . . . . ?
O416 C417 C520 F35A 162.6(8) . . . . ?
O416 C417 C520 F36A 43.7(7) . . . . ?
C403 C402 C404 F4 -46.0(4) . . . . ?
C403 C402 C404 F5 74.2(4) . . . . ?
C403 C402 C404 F6 -164.8(3) . . . . ?
C403 C402 C405 F7 75.8(3) . . . . ?
C403 C402 C405 F8 -45.8(4) . . . . ?
C403 C402 C405 F9 -165.6(3) . . . . ?
C404 C402 C403 F1 77.4(4) . . . . ?
C404 C402 C403 F2 -164.6(3) . . . . ?
C404 C402 C403 F3 -44.9(4) . . . . ?
C404 C402 C405 F7 -165.3(3) . . . . ?
C404 C402 C405 F8 73.1(4) . . . . ?
C404 C402 C405 F9 -46.7(4) . . . . ?
C405 C402 C403 F1 -163.4(3) . . . . ?
C405 C402 C403 F2 -45.4(4) . . . . ?
C405 C402 C403 F3 74.3(4) . . . . ?
C405 C402 C404 F4 -165.1(3) . . . . ?
C405 C402 C404 F5 -44.8(4) . . . . ?
C405 C402 C404 F6 76.2(4) . . . . ?
C408 C407 C409 F13 -41.3(5) . . . . ?
C408 C407 C409 F14 79.2(5) . . . . ?
C408 C407 C409 F15 -162.6(4) . . . . ?
C408 C407 C410 F16 -162.6(4) . . . . ?
C408 C407 C410 F17 75.5(5) . . . . ?
C408 C407 C410 F18 -43.3(5) . . . . ?
C409 C407 C408 F10 -167.5(4) . . . . ?
C409 C407 C408 F11 69.3(5) . . . . ?
C409 C407 C408 F12 -49.0(5) . . . . ?
C409 C407 C410 F16 77.6(5) . . . . ?
C409 C407 C410 F17 -44.2(5) . . . . ?
C409 C407 C410 F18 -163.1(4) . . . . ?
C410 C407 C408 F10 74.7(5) . . . . ?
C410 C407 C408 F11 -48.5(5) . . . . ?
C410 C407 C408 F12 -166.8(4) . . . . ?
C410 C407 C409 F13 76.9(5) . . . . ?
C410 C407 C409 F14 -162.6(4) . . . . ?
C410 C407 C409 F15 -44.4(5) . . . . ?
C413 C412 C414 F22 -163.0(5) . . . . ?
C413 C412 C414 F23 72.1(6) . . . . ?
C413 C412 C414 F24 -43.2(6) . . . . ?
C413 C412 C415 F25 -172.1(5) . . . . ?
C413 C412 C415 F26 73.8(6) . . . . ?
C413 C412 C415 F27 -48.9(6) . . . . ?
C414 C412 C413 F19 83.0(6) . . . . ?
C414 C412 C413 F20 -40.5(5) . . . . ?
C414 C412 C413 F21 -161.2(5) . . . . ?
C414 C412 C415 F25 70.1(6) . . . . ?
C414 C412 C415 F26 -44.1(6) . . . . ?
C414 C412 C415 F27 -166.8(5) . . . . ?
C415 C412 C413 F19 -34.4(7) . . . . ?
C415 C412 C413 F20 -157.8(5) . . . . ?
C415 C412 C413 F21 81.4(6) . . . . ?
C415 C412 C414 F22 -43.1(6) . . . . ?
C415 C412 C414 F23 -168.0(5) . . . . ?
C415 C412 C414 F24 76.7(6) . . . . ?
C418 C417 C419 F31 -46.8(4) . . . . ?
C418 C417 C419 F32 -167.3(3) . . . . ?
C418 C417 C419 F33 72.6(4) . . . . ?
C418 C417 C420 F34 -161.6(3) . . . . ?
C418 C417 C420 F35 78.4(4) . . . . ?
C418 C417 C420 F36 -41.0(4) . . . . ?
C419 C417 C418 F28 -160.6(3) . . . . ?
C419 C417 C418 F29 82.1(4) . . . . ?
C419 C417 C418 F30 -39.9(4) . . . . ?
C419 C417 C420 F34 79.3(4) . . . . ?
C419 C417 C420 F35 -40.8(4) . . . . ?
C419 C417 C420 F36 -160.1(3) . . . . ?
C420 C417 C418 F28 79.6(4) . . . . ?
C420 C417 C418 F29 -37.7(4) . . . . ?
C420 C417 C418 F30 -159.7(3) . . . . ?
C420 C417 C419 F31 74.3(4) . . . . ?
C420 C417 C419 F32 -46.1(4) . . . . ?
C420 C417 C419 F33 -166.3(3) . . . . ?
C508 C407 C509 F13A 43.1(8) . . . . ?
C508 C407 C509 F14A 160.4(8) . . . . ?
C508 C407 C509 F15A -79.6(8) . . . . ?
C508 C407 C510 F16A 165.9(7) . . . . ?
C508 C407 C510 F17A 48.4(8) . . . . ?
C508 C407 C510 F18A -72.0(9) . . . . ?
C509 C407 C508 F10A 172.6(7) . . . . ?
C509 C407 C508 F11A 50.6(9) . . . . ?
C509 C407 C508 F12A -69.3(8) . . . . ?
C509 C407 C510 F16A 45.5(8) . . . . ?
C509 C407 C510 F17A -72.1(8) . . . . ?
C509 C407 C510 F18A 167.5(8) . . . . ?
C510 C407 C508 F10A 51.4(8) . . . . ?
C510 C407 C508 F11A -70.6(9) . . . . ?
C510 C407 C508 F12A 169.6(9) . . . . ?
C510 C407 C509 F13A 166.9(7) . . . . ?
C510 C407 C509 F14A -75.8(8) . . . . ?
C510 C407 C509 F15A 44.3(8) . . . . ?
C513 C412 C514 F22A 163.7(5) . . . . ?
C513 C412 C514 F23A 43.1(6) . . . . ?
C513 C412 C514 F24A -78.0(7) . . . . ?
C513 C412 C515 F25A 167.7(5) . . . . ?
C513 C412 C515 F26A 43.6(7) . . . . ?
C513 C412 C515 F27A -72.7(6) . . . . ?
C514 C412 C513 F19A 45.2(6) . . . . ?
C514 C412 C513 F20A -70.4(6) . . . . ?
C514 C412 C513 F21A 167.5(5) . . . . ?
C514 C412 C515 F25A 47.0(6) . . . . ?
C514 C412 C515 F26A -77.1(6) . . . . ?
C514 C412 C515 F27A 166.6(5) . . . . ?
C515 C412 C513 F19A -77.4(6) . . . . ?
C515 C412 C513 F20A 167.0(5) . . . . ?
C515 C412 C513 F21A 44.9(6) . . . . ?
C515 C412 C514 F22A -75.7(6) . . . . ?
C515 C412 C514 F23A 163.7(5) . . . . ?
C515 C412 C514 F24A 42.5(7) . . . . ?
C518 C417 C519 F31A -78.9(9) . . . . ?
C518 C417 C519 F32A 160.2(8) . . . . ?
C518 C417 C519 F33A 41.8(9) . . . . ?
C518 C417 C520 F34A 168.3(7) . . . . ?
C518 C417 C520 F35A 46.3(9) . . . . ?
C518 C417 C520 F36A -72.6(8) . . . . ?
C519 C417 C518 F28A 154.8(8) . . . . ?
C519 C417 C518 F29A 35.5(10) . . . . ?
C519 C417 C518 F30A -85.0(9) . . . . ?
C519 C417 C520 F34A 46.9(8) . . . . ?
C519 C417 C520 F35A -75.1(9) . . . . ?
C519 C417 C520 F36A 166.0(7) . . . . ?
C520 C417 C518 F28A 33.0(9) . . . . ?
C520 C417 C518 F29A -86.3(10) . . . . ?
C520 C417 C518 F30A 153.2(9) . . . . ?
C520 C417 C519 F31A 40.0(9) . . . . ?
C520 C417 C519 F32A -80.9(9) . . . . ?
C520 C417 C519 F33A 160.7(8) . . . . ?
C201 C202 C203 C204 -179.92(19) . . . . ?
C202 C203 C204 C205 -179.9(3) . . . . ?
C203 C204 C205 C206 179.8(3) . . . . ?
C107 C108 C109 C109 179.98(14) . . . 2_657 ?
C101 C102 C103 C104 -179.81(18) . . . . ?
C102 C103 C104 C105 180.0(2) . . . . ?
C103 C104 C105 C106 179.5(3) . . . . ?
C207 C208 C209 C209 -179.97(14) . . . 2_657 ?

_shelx_res_file                  
;
    0359abc18smo.res created by SHELXL-2014/7

TITL 0359abc18sMo
CELL 0.71073 15.546329 19.010681 20.291446 68.6774 81.8355 69.7753
ZERR 2 0.000252 0.000321 0.000352 0.0016 0.0014 0.0015
LATT 1
SFAC C H Al F N O P Rh
UNIT 206 198 2 72 4 16 4 2
EQIV $1 1-X,-Y,2-Z
SADI 0.01 C101 C102 C102 C103 C103 C104 C104 C105 C105 C106 C201 C202 C202 =
 C203 C203 C204 C204 C205 C205 C206 C107 C108 C108 C109 C109 C109_$1 C207 =
 C208 C208 C209 C209 C209_$1
SADI 0.01 C107 C109 C108 C109_$1 C207 C209 C208 C209_$1 C101 C103 C102 C104 =
 C103 C105 C104 C106 C201 C203 C202 C204 C203 C205 C204 C206
SADI 0.01 C78 C77 C78A C77A C79 C78 C79A C78A C99 C98 C99A C98A C98 C97 =
 C98A C97A
SADI 0.01 O96 C97A O96 C97 O76 C77A O76 C77
SADI 0.01 C418 F28 C418 F29 C418 F30 C518 F28A C518 F29A C518 F30A
SADI 0.01 F28 F29 F29 F30 F30 F28 F28A F29A F29A F30A F30A F28A
SADI 0.01 C417 F28 C417 F29 C417 F30 C417 F28A C417 F29A C417 F30A
SADI 0.01 C419 F31 C419 F32 C419 F33 C519 F31A C519 F32A C519 F33A
SADI 0.01 F31 F32 F32 F33 F33 F31 F31A F32A F32A F33A F33A F31A
SADI 0.01 C417 F31 C417 F32 C417 F33 C417 F31A C417 F32A C417 F33A
SADI 0.01 C420 F34 C420 F35 C420 F36 C520 F34A C520 F35A C520 F36A
SADI 0.01 F34 F35 F35 F36 F36 F34 F34A F35A F35A F36A F36A F34A
SADI 0.01 C417 F34 C417 F35 C417 F36 C417 F34A C417 F35A C417 F36A
SADI 0.01 C417 C418 C417 C518 C417 C419 C417 C519 C417 C420 C417 C520
SADI 0.01 C418 C419 C419 C420 C420 C418 C518 C519 C519 C520 C520 C518
SADI 0.01 O416 C418 O416 C419 O416 C420 O416 C518 O416 C519 O416 C520
SADI 0.01 C413 F19 C413 F20 C413 F21 C513 F19A C513 F20A C513 F21A
SADI 0.01 F19 F20 F20 F21 F21 F19 F19A F20A F20A F21A F21A F19A
SADI 0.01 C412 F19 C412 F20 C412 F21 C412 F19A C412 F20A C412 F21A
SADI 0.01 C414 F22 C414 F23 C414 F24 C514 F22A C514 F23A C514 F24A
SADI 0.01 F22 F23 F23 F24 F24 F22 F22A F23A F23A F24A F24A F22A
SADI 0.01 C412 F22 C412 F23 C412 F24 C412 F22A C412 F23A C412 F24A
SADI 0.01 C415 F25 C415 F26 C415 F27 C515 F25A C515 F26A C515 F27A
SADI 0.01 F25 F26 F26 F27 F27 F25 F25A F26A F26A F27A F27A F25A
SADI 0.01 C412 F25 C412 F26 C412 F27 C412 F25A C412 F26A C412 F27A
SADI 0.01 C412 C413 C412 C513 C412 C414 C412 C514 C412 C415 C412 C515
SADI 0.01 C413 C414 C414 C415 C415 C413 C513 C514 C514 C515 C515 C513
SADI 0.01 O411 C413 O411 C414 O411 C415 O411 C513 O411 C514 O411 C515
SADI 0.01 C408 F10 C408 F11 C408 F12 C508 F10A C508 F11A C508 F12A
SADI 0.01 F10 F11 F11 F12 F12 F10 F10A F11A F11A F12A F12A F10A
SADI 0.01 C407 F10 C407 F11 C407 F12 C407 F10A C407 F11A C407 F12A
SADI 0.01 C409 F13 C409 F14 C409 F15 C509 F13A C509 F14A C509 F15A
SADI 0.01 F13 F14 F14 F15 F15 F13 F13A F14A F14A F15A F15A F13A
SADI 0.01 C407 F13 C407 F14 C407 F15 C407 F13A C407 F14A C407 F15A
SADI 0.01 C410 F16 C410 F17 C410 F18 C510 F16A C510 F17A C510 F18A
SADI 0.01 F16 F17 F17 F18 F18 F16 F16A F17A F17A F18A F18A F16A
SADI 0.01 C407 F16 C407 F17 C407 F18 C407 F16A C407 F17A C407 F18A
SADI 0.01 C407 C408 C407 C508 C407 C409 C407 C509 C407 C410 C407 C510
SADI 0.01 C408 C409 C409 C410 C410 C408 C508 C509 C509 C510 C510 C508
SADI 0.01 O406 C408 O406 C409 O406 C410 O406 C508 O406 C509 O406 C510
FLAT 0.01 C101 C102 C103 C104 C105 C106
FLAT 0.01 C201 C202 C203 C204 C205 C206
FLAT 0.01 C107 C107_$1 C108 C108_$1 C109 C109_$1
FLAT 0.01 C207 C207_$1 C208 C208_$1 C209 C209_$1
SIMU 0.01 0.02 2 C101 C102 C103 C104 C105 C106 C201 C202 C203 C204 C205 =
 C206 C107 C108 C109 C207 C208 C209 C77 C79 C78 C77A C78A C79A C97 C98 C99 =
 C97A C98A C99A $F C417 C418 C419 C420 C518 C519 C520 C412 C413 C414 C415 =
 C513 C514 C515 C407 C408 C409 C410 C508 C509 C510
ISOR 0.006 0.012 C101 C102 C103 C104 C105 C106 C201 C202 C203 C204 C205 =
 C206 C107 C108 C109 C207 C208 C209 C77 C79 C78 C77A C78A C79A C97 C98 C99 =
 C97A C98A C99A $F C417 C418 C419 C420 C518 C519 C520 C412 C413 C414 C415 =
 C513 C514 C515 C407 C408 C409 C410 C508 C509 C510

L.S. 16
PLAN  50
SIZE 0.1 0.2 0.3
TEMP -123(2)
BOND $H
MORE -3
CONF
fmap 2
acta 400
SHEL 7 0.72
REM <olex2.extras>
REM <HklSrc "%./0359abc18sMo.hkl">
REM </olex2.extras>

WGHT    0.057200    6.178300
FVAR       1.99528   0.84908   0.82008   0.82505   0.53460   0.72007   0.61723
FVAR       0.76155
RH1   8    0.212329    0.660885    0.787325    11.00000    0.01834    0.02070 =
         0.01825   -0.00578    0.00053   -0.00701
P20   7    0.080768    0.765618    0.800389    11.00000    0.01742    0.02191 =
         0.01924   -0.00572    0.00065   -0.00668
P40   7    0.324556    0.544706    0.775449    11.00000    0.02015    0.01984 =
         0.01836   -0.00626   -0.00072   -0.00630
O66   6    0.365001    0.985650    0.759164    11.00000    0.02390    0.03063 =
         0.04763   -0.02221    0.00604   -0.01269
O76   6    0.511644    0.822316    0.835417    11.00000    0.02952    0.03558 =
         0.03325   -0.01554    0.00356   -0.01344
O86   6    0.637037    0.740436    0.724742    11.00000    0.02326    0.03217 =
         0.04438   -0.01839    0.00830   -0.01416
O96   6    0.462064    0.882443    0.655463    11.00000    0.02550    0.03018 =
         0.02870   -0.01100    0.00015   -0.01213
N1    5    0.306826    0.725386    0.776428    11.00000    0.01939    0.02245 =
         0.03435   -0.01233    0.00373   -0.00541
N2    5    0.354802    0.756686    0.774267    11.00000    0.02717    0.03119 =
         0.05037   -0.01706    0.00496   -0.00942
C4    1    0.215444    0.610608    0.892704    11.00000    0.02411    0.02247 =
         0.02183   -0.00673    0.00146   -0.00532
C5    1    0.265263    0.624160    0.935921    11.00000    0.03849    0.03426 =
         0.02671   -0.01058   -0.00302   -0.01191
AFIX  43
H5    2    0.303131    0.657011    0.916143    11.00000   -1.20000
AFIX   0
C6    1    0.258366    0.588308    1.009231    11.00000    0.05224    0.04542 =
         0.02450   -0.01176   -0.00787   -0.01118
AFIX  43
H6    2    0.291936    0.596918    1.039595    11.00000   -1.20000
AFIX   0
C7    1    0.203533    0.540722    1.037876    11.00000    0.05648    0.03556 =
         0.02019   -0.00455    0.00243   -0.00614
AFIX  43
H7    2    0.199071    0.517191    1.087782    11.00000   -1.20000
AFIX   0
C8    1    0.155095    0.527022    0.994607    11.00000    0.03822    0.02502 =
         0.02918   -0.00280    0.00974   -0.00633
AFIX  43
H8    2    0.117908    0.493652    1.014973    11.00000   -1.20000
AFIX   0
C9    1    0.159997    0.561714    0.920889    11.00000    0.02574    0.01981 =
         0.02544   -0.00495    0.00322   -0.00430
C10   1    0.110786    0.554360    0.868864    11.00000    0.01909    0.01979 =
         0.03805   -0.00980    0.00371   -0.00647
C11   1    0.053904    0.507728    0.883613    11.00000    0.03066    0.02840 =
         0.05256   -0.00994    0.00780   -0.01527
AFIX  43
H11   2    0.044221    0.476967    0.931083    11.00000   -1.20000
AFIX   0
C12   1    0.011394    0.506311    0.828772    11.00000    0.03179    0.03984 =
         0.07479   -0.02347    0.00268   -0.02098
AFIX  43
H12   2   -0.027270    0.474272    0.838671    11.00000   -1.20000
AFIX   0
C13   1    0.025018    0.551342    0.759695    11.00000    0.03179    0.04492 =
         0.06339   -0.02742   -0.00930   -0.01504
AFIX  43
H13   2   -0.004388    0.549897    0.722459    11.00000   -1.20000
AFIX   0
C14   1    0.081660    0.599087    0.743920    11.00000    0.02683    0.03419 =
         0.03722   -0.01465   -0.00456   -0.00924
AFIX  43
H14   2    0.090235    0.630329    0.696384    11.00000   -1.20000
AFIX   0
C15   1    0.124948    0.600177    0.798420    11.00000    0.01918    0.02386 =
         0.02742   -0.01033   -0.00196   -0.00687
C21   1    0.027955    0.828567    0.715454    11.00000    0.02120    0.02188 =
         0.02331   -0.00545   -0.00100   -0.00908
C22   1    0.073118    0.819523    0.653453    11.00000    0.02959    0.03033 =
         0.02656   -0.01205   -0.00109   -0.00911
AFIX  43
H22   2    0.130963    0.779486    0.655884    11.00000   -1.20000
AFIX   0
C23   1    0.034722    0.868349    0.587837    11.00000    0.04439    0.04051 =
         0.02642   -0.01028   -0.00402   -0.01639
AFIX  43
H23   2    0.066412    0.861636    0.545813    11.00000   -1.20000
AFIX   0
C24   1   -0.048725    0.926080    0.583784    11.00000    0.04462    0.03742 =
         0.03289    0.00073   -0.01696   -0.01380
AFIX  43
H24   2   -0.074955    0.959355    0.538952    11.00000   -1.20000
AFIX   0
C25   1   -0.095142    0.936036    0.645321    11.00000    0.03113    0.03554 =
         0.04802   -0.00279   -0.01060   -0.00007
AFIX  43
H25   2   -0.153104    0.976037    0.642435    11.00000   -1.20000
AFIX   0
C26   1   -0.057051    0.887815    0.710657    11.00000    0.02637    0.03390 =
         0.03508   -0.00845    0.00093   -0.00375
AFIX  43
H26   2   -0.088851    0.895011    0.752500    11.00000   -1.20000
AFIX   0
C27   1   -0.011630    0.732814    0.854421    11.00000    0.01844    0.02001 =
         0.02714   -0.00421    0.00381   -0.00507
C28   1   -0.016007    0.717271    0.927491    11.00000    0.03247    0.02849 =
         0.03047   -0.00737    0.00588   -0.01055
AFIX  43
H28   2    0.027575    0.726242    0.949242    11.00000   -1.20000
AFIX   0
C29   1   -0.084648    0.688545    0.968255    11.00000    0.04453    0.03258 =
         0.03781   -0.00653    0.01826   -0.01383
AFIX  43
H29   2   -0.088814    0.679230    1.017702    11.00000   -1.20000
AFIX   0
C30   1   -0.146502    0.673629    0.936922    11.00000    0.03357    0.02835 =
         0.06200   -0.00949    0.02184   -0.01434
AFIX  43
H30   2   -0.192949    0.653751    0.964885    11.00000   -1.20000
AFIX   0
C31   1   -0.141087    0.687466    0.865312    11.00000    0.02546    0.03388 =
         0.06235   -0.01276    0.00581   -0.01509
AFIX  43
H31   2   -0.183402    0.676450    0.844124    11.00000   -1.20000
AFIX   0
C32   1   -0.074361    0.717359    0.823837    11.00000    0.02093    0.02906 =
         0.04219   -0.00985    0.00121   -0.00992
AFIX  43
H32   2   -0.071546    0.727305    0.774315    11.00000   -1.20000
AFIX   0
C33   1    0.090157    0.835681    0.839404    11.00000    0.02508    0.03401 =
         0.02870   -0.01667    0.00572   -0.01361
AFIX  23
H33A  2    0.031824    0.880421    0.831086    11.00000   -1.20000
H33B  2    0.095377    0.808228    0.891214    11.00000   -1.20000
AFIX   0
C41   1    0.339119    0.552207    0.682953    11.00000    0.02533    0.02789 =
         0.02141   -0.01015   -0.00007   -0.00988
C42   1    0.292584    0.622188    0.631422    11.00000    0.03251    0.03308 =
         0.02793   -0.00725   -0.00611   -0.01008
AFIX  43
H42   2    0.251728    0.665191    0.644987    11.00000   -1.20000
AFIX   0
C43   1    0.305021    0.630140    0.560167    11.00000    0.05325    0.05299 =
         0.02688   -0.00505   -0.01143   -0.02503
AFIX  43
H43   2    0.272644    0.678144    0.525204    11.00000   -1.20000
AFIX   0
C44   1    0.364514    0.568000    0.540772    11.00000    0.07362    0.07527 =
         0.02571   -0.02358    0.00632   -0.03911
AFIX  43
H44   2    0.373527    0.573242    0.492133    11.00000   -1.20000
AFIX   0
C45   1    0.411345    0.497944    0.591422    11.00000    0.06842    0.06076 =
         0.04294   -0.03365    0.01321   -0.01781
AFIX  43
H45   2    0.451869    0.455125    0.577447    11.00000   -1.20000
AFIX   0
C46   1    0.399579    0.489751    0.662453    11.00000    0.04265    0.03798 =
         0.03446   -0.01762    0.00453   -0.00714
AFIX  43
H46   2    0.432589    0.441740    0.697092    11.00000   -1.20000
AFIX   0
C47   1    0.301134    0.450107    0.819007    11.00000    0.02183    0.02085 =
         0.02871   -0.00970    0.00374   -0.00674
C48   1    0.253246    0.425158    0.783987    11.00000    0.03378    0.02803 =
         0.03704   -0.01552    0.00196   -0.01190
AFIX  43
H48   2    0.233422    0.456828    0.737055    11.00000   -1.20000
AFIX   0
C49   1    0.234169    0.353995    0.817321    11.00000    0.04820    0.03590 =
         0.05493   -0.02483    0.00989   -0.02395
AFIX  43
H49   2    0.199604    0.337959    0.793759    11.00000   -1.20000
AFIX   0
C50   1    0.265499    0.306465    0.884834    11.00000    0.05522    0.02618 =
         0.05207   -0.01472    0.01825   -0.02046
AFIX  43
H50   2    0.253645    0.257231    0.907180    11.00000   -1.20000
AFIX   0
C51   1    0.313665    0.330444    0.919482    11.00000    0.04707    0.02896 =
         0.03343   -0.00172    0.00624   -0.01196
AFIX  43
H51   2    0.335532    0.297461    0.965658    11.00000   -1.20000
AFIX   0
C52   1    0.330700    0.402753    0.887438    11.00000    0.03308    0.03158 =
         0.02833   -0.00778    0.00137   -0.01289
AFIX  43
H52   2    0.362488    0.419782    0.912256    11.00000   -1.20000
AFIX   0
C53   1    0.441293    0.518494    0.805505    11.00000    0.02336    0.02258 =
         0.02727   -0.00561   -0.00508   -0.00829
AFIX  23
H53A  2    0.440071    0.497745    0.857883    11.00000   -1.20000
H53B  2    0.481354    0.474288    0.789439    11.00000   -1.20000
AFIX   0
C60   1    0.167410    0.870796    0.814638    11.00000    0.01869    0.02538 =
         0.03222   -0.01649    0.00297   -0.00675
C61   1    0.184097    0.910206    0.743950    11.00000    0.02058    0.02460 =
         0.02919   -0.01206   -0.00098   -0.00547
AFIX  43
H61   2    0.147362    0.913435    0.708664    11.00000   -1.20000
AFIX   0
C62   1    0.253275    0.944976    0.723736    11.00000    0.02286    0.01969 =
         0.02979   -0.01085    0.00164   -0.00473
C63   1    0.303420    0.943400    0.776748    11.00000    0.01911    0.02530 =
         0.03652   -0.01641    0.00344   -0.00714
C64   1    0.291276    0.900446    0.848190    11.00000    0.02087    0.03186 =
         0.03360   -0.02013    0.00137   -0.00583
C65   1    0.223243    0.864573    0.865610    11.00000    0.02321    0.03214 =
         0.02718   -0.01584    0.00416   -0.00863
AFIX  43
H65   2    0.214591    0.834952    0.913688    11.00000   -1.20000
AFIX   0
C67   1    0.323877    1.062977    0.766387    11.00000    0.03204    0.03028 =
         0.05181   -0.02092    0.00223   -0.01063
AFIX  23
H67A  2    0.287230    1.058352    0.810939    11.00000   -1.20000
H67B  2    0.282383    1.098885    0.726467    11.00000   -1.20000
AFIX   0
C68   1    0.397447    1.096842    0.767007    11.00000    0.04430    0.04079 =
         0.06139   -0.02806    0.00788   -0.02190
AFIX  23
H68A  2    0.433555    1.101810    0.722194    11.00000   -1.20000
H68B  2    0.439427    1.060263    0.806458    11.00000   -1.20000
AFIX   0
C69   1    0.356127    1.178256    0.775608    11.00000    0.07412    0.04520 =
         0.07510   -0.03374    0.01137   -0.03207
AFIX 137
H69A  2    0.314652    1.214476    0.736508    11.00000   -1.50000
H69B  2    0.405278    1.199650    0.775242    11.00000   -1.50000
H69C  2    0.321843    1.173072    0.820614    11.00000   -1.50000
AFIX   0
C70   1    0.436907    0.673268    1.023816    11.00000    0.04547    0.06992 =
         0.02387   -0.00647   -0.00479   -0.02812
AFIX  43
H70   2    0.420621    0.639229    1.067562    11.00000   -1.20000
AFIX   0
C71   1    0.387657    0.753438    1.000057    11.00000    0.03524    0.06682 =
         0.02599   -0.01830   -0.00074   -0.01883
AFIX  43
H71   2    0.337161    0.773861    1.027628    11.00000   -1.20000
AFIX   0
C72   1    0.410399    0.805015    0.936547    11.00000    0.02668    0.04873 =
         0.02822   -0.01997   -0.00265   -0.01530
C73   1    0.487424    0.773399    0.898521    11.00000    0.02526    0.04041 =
         0.02568   -0.01569   -0.00435   -0.01366
C74   1    0.536598    0.692074    0.920789    11.00000    0.02699    0.04145 =
         0.02839   -0.01426   -0.00797   -0.01277
C75   1    0.509841    0.642603    0.983956    11.00000    0.04174    0.04745 =
         0.02896   -0.00627   -0.01268   -0.01787
AFIX  43
H75   2    0.542208    0.587084    0.999772    11.00000   -1.20000
AFIX   0
PART 1
C77   1    0.556144    0.876145    0.838119    31.00000    0.03420    0.03031 =
         0.04436   -0.01377    0.00560   -0.01291
AFIX  23
H77A  2    0.533008    0.892804    0.879948    31.00000   -1.20000
H77B  2    0.541075    0.924378    0.795317    31.00000   -1.20000
AFIX   0
PART 0
PART 2
C77A  1    0.582924    0.842187    0.857032   -31.00000    0.04417    0.04026 =
         0.05017   -0.01538    0.00311   -0.01212
AFIX  23
H77C  2    0.630305    0.793411    0.884388   -31.00000   -1.20000
H77D  2    0.556825    0.876676    0.886366   -31.00000   -1.20000
AFIX   0
PART 0
PART 1
C78   1    0.658742    0.837519    0.842376    31.00000    0.03343    0.03760 =
         0.05133   -0.01842    0.00575   -0.01564
AFIX  23
H78A  2    0.680544    0.812869    0.805145    31.00000   -1.20000
H78B  2    0.674366    0.794805    0.888873    31.00000   -1.20000
AFIX   0
PART 0
PART 2
C78A  1    0.622957    0.885933    0.788208   -31.00000    0.04488    0.04178 =
         0.05425   -0.01574    0.00526   -0.01609
AFIX  23
H78C  2    0.647963    0.849718    0.760354   -31.00000   -1.20000
H78D  2    0.572705    0.931803    0.760776   -31.00000   -1.20000
AFIX   0
PART 0
PART 1
C79   1    0.707012    0.897837    0.833013    31.00000    0.04417    0.05015 =
         0.09972   -0.03511    0.01688   -0.02607
AFIX 137
H79A  2    0.689717    0.941249    0.787827    31.00000   -1.50000
H79B  2    0.773528    0.871723    0.833346    31.00000   -1.50000
H79C  2    0.688916    0.919429    0.871830    31.00000   -1.50000
AFIX   0
PART 0
PART 2
C79A  1    0.697835    0.916315    0.795791   -31.00000    0.04547    0.04333 =
         0.06653   -0.01793    0.00722   -0.01872
AFIX 137
H79D  2    0.706045    0.956843    0.751054   -31.00000   -1.50000
H79E  2    0.755333    0.871982    0.807818   -31.00000   -1.50000
H79F  2    0.680588    0.939783    0.833408   -31.00000   -1.50000
AFIX   0
PART 0
C80   1    0.485444    0.582977    0.782063    11.00000    0.01703    0.01975 =
         0.02872   -0.00798   -0.00062   -0.00430
C81   1    0.525104    0.594344    0.833258    11.00000    0.02195    0.02473 =
         0.02688   -0.00766   -0.00173   -0.00661
AFIX  43
H81   2    0.518628    0.564586    0.881676    11.00000   -1.20000
AFIX   0
C82   1    0.573778    0.647873    0.815551    11.00000    0.01792    0.02527 =
         0.03268   -0.01222   -0.00109   -0.00446
C83   1    0.582720    0.691241    0.744371    11.00000    0.01847    0.02297 =
         0.03628   -0.01319    0.00387   -0.00678
C84   1    0.536856    0.686534    0.692399    11.00000    0.01913    0.02354 =
         0.02758   -0.01076    0.00486   -0.00494
C85   1    0.490869    0.630763    0.711910    11.00000    0.02189    0.02254 =
         0.02721   -0.01121    0.00058   -0.00591
AFIX  43
H85   2    0.462432    0.625108    0.676501    11.00000   -1.20000
AFIX   0
C87   1    0.725747    0.704715    0.697507    11.00000    0.02096    0.03365 =
         0.04318   -0.01487    0.00502   -0.00978
AFIX  23
H87A  2    0.719000    0.680005    0.664013    11.00000   -1.20000
H87B  2    0.764785    0.662717    0.736764    11.00000   -1.20000
AFIX   0
C88   1    0.769518    0.768908    0.660185    11.00000    0.03278    0.04152 =
         0.05159   -0.01506    0.00820   -0.02065
AFIX  23
H88A  2    0.777425    0.792182    0.694456    11.00000   -1.20000
H88B  2    0.728424    0.811874    0.622664    11.00000   -1.20000
AFIX   0
C89   1    0.861694    0.736638    0.627565    11.00000    0.03668    0.06378 =
         0.05882   -0.01827    0.01368   -0.02633
AFIX 137
H89A  2    0.853933    0.714430    0.592969    11.00000   -1.50000
H89B  2    0.902909    0.694776    0.664711    11.00000   -1.50000
H89C  2    0.887984    0.779791    0.603871    11.00000   -1.50000
AFIX   0
C90   1    0.289302    0.838782    0.548242    11.00000    0.03610    0.04223 =
         0.03336   -0.01261   -0.00331   -0.01958
AFIX  43
H90   2    0.250394    0.830514    0.521627    11.00000   -1.20000
AFIX   0
C91   1    0.378942    0.788729    0.560369    11.00000    0.03754    0.03302 =
         0.02954   -0.01332    0.00341   -0.01611
AFIX  43
H91   2    0.400640    0.745485    0.542860    11.00000   -1.20000
AFIX   0
C92   1    0.437741    0.800920    0.597890    11.00000    0.02563    0.02602 =
         0.02216   -0.00634    0.00427   -0.01123
C93   1    0.404496    0.866577    0.621106    11.00000    0.02575    0.02425 =
         0.02064   -0.00325    0.00032   -0.01164
C94   1    0.313197    0.915731    0.612394    11.00000    0.02730    0.02236 =
         0.02233   -0.00192    0.00159   -0.01051
C95   1    0.256445    0.900847    0.574920    11.00000    0.02619    0.03023 =
         0.03115   -0.00410   -0.00467   -0.00866
AFIX  43
H95   2    0.194327    0.933882    0.567660    11.00000   -1.20000
AFIX   0
PART 1
C97   1    0.509126    0.934099    0.604754    21.00000    0.02839    0.03159 =
         0.03467   -0.00796    0.00067   -0.01436
AFIX  23
H97A  2    0.463927    0.982451    0.574568    21.00000   -1.20000
H97B  2    0.550363    0.906026    0.573903    21.00000   -1.20000
AFIX   0
PART 0
PART 2
C97A  1    0.538756    0.908394    0.621793   -21.00000    0.03488    0.04176 =
         0.04112   -0.00925   -0.00226   -0.01288
AFIX  23
H97C  2    0.557850    0.894871    0.578058   -21.00000   -1.20000
H97D  2    0.591475    0.883139    0.653954   -21.00000   -1.20000
AFIX   0
PART 0
PART 1
C98   1    0.564036    0.957108    0.644384    21.00000    0.03538    0.03516 =
         0.04451   -0.01337    0.00006   -0.01575
AFIX  23
H98A  2    0.602947    0.908430    0.679190    21.00000   -1.20000
H98B  2    0.521713    0.990557    0.670693    21.00000   -1.20000
AFIX   0
PART 0
PART 2
C98A  1    0.504807    0.997524    0.604868   -21.00000    0.03598    0.03893 =
         0.03982   -0.00997   -0.00105   -0.01564
AFIX  23
H98C  2    0.475936    1.010702    0.647444   -21.00000   -1.20000
H98D  2    0.458593    1.023001    0.567237   -21.00000   -1.20000
AFIX   0
PART 0
PART 1
C99   1    0.624463    1.002744    0.594398    21.00000    0.05099    0.04812 =
         0.06856   -0.00909   -0.00250   -0.03180
AFIX 137
H99A  2    0.586332    1.049849    0.558742    21.00000   -1.50000
H99B  2    0.669486    0.968328    0.570916    21.00000   -1.50000
H99C  2    0.656477    1.019439    0.621355    21.00000   -1.50000
AFIX   0
PART 0
PART 2
C99A  1    0.586482    1.027453    0.580243   -21.00000    0.04409    0.04530 =
         0.04941   -0.00097    0.00317   -0.01553
AFIX 137
H99D  2    0.626791    0.998918    0.550034   -21.00000   -1.50000
H99E  2    0.620378    1.018150    0.621425   -21.00000   -1.50000
H99F  2    0.565077    1.084639    0.553351   -21.00000   -1.50000
AFIX   0
PART 0
C607  1    0.350664    0.890614    0.906293    11.00000    0.02572    0.05035 =
         0.03555   -0.02800    0.00266   -0.01320
AFIX  23
H60A  2    0.389749    0.925323    0.886836    11.00000   -1.20000
H60B  2    0.311092    0.907130    0.944315    11.00000   -1.20000
AFIX   0
C708  1    0.613145    0.658523    0.874685    11.00000    0.02149    0.03179 =
         0.03916   -0.01387   -0.00884   -0.00623
AFIX  23
H70A  2    0.654104    0.606481    0.903844    11.00000   -1.20000
H70B  2    0.649842    0.695129    0.853977    11.00000   -1.20000
AFIX   0
C809  1    0.533728    0.742465    0.616205    11.00000    0.02739    0.02878 =
         0.02829   -0.01090    0.00772   -0.01142
AFIX  23
H80A  2    0.577315    0.772224    0.609423    11.00000   -1.20000
H80B  2    0.552755    0.710982    0.583994    11.00000   -1.20000
AFIX   0
C906  1    0.275837    0.980367    0.645587    11.00000    0.02656    0.02069 =
         0.03172   -0.00487    0.00068   -0.00732
AFIX  23
H90A  2    0.219819    1.020530    0.620775    11.00000   -1.20000
H90B  2    0.321823    1.007423    0.640382    11.00000   -1.20000
AFIX   0

AL40  3    0.850393    0.251074    0.733853    11.00000    0.02754    0.02891 =
         0.02636   -0.01194   -0.00069   -0.00536
F1    4    0.946543    0.388434    0.699513    11.00000    0.03511    0.09307 =
         0.14204   -0.06081   -0.00378   -0.01022
F2    4    0.881122    0.458397    0.599899    11.00000    0.08657    0.11272 =
         0.08659   -0.05791    0.04175   -0.05774
F3    4    0.874328    0.514238    0.675880    11.00000    0.07285    0.08186 =
         0.12251   -0.05835    0.00985   -0.04843
F4    4    0.840354    0.404187    0.811867    11.00000    0.09424    0.08690 =
         0.07562   -0.05146   -0.03452    0.00176
F5    4    0.731266    0.512811    0.769462    11.00000    0.07797    0.05854 =
         0.07814   -0.05344    0.00395   -0.00541
F6    4    0.705453    0.401644    0.810510    11.00000    0.11581    0.10047 =
         0.05911   -0.03923    0.02998   -0.05589
F7    4    0.709760    0.462337    0.594427    11.00000    0.08851    0.06010 =
         0.05727   -0.02572   -0.02324   -0.01738
F8    4    0.700205    0.558357    0.629316    11.00000    0.07778    0.03541 =
         0.08203   -0.01990   -0.01559   -0.00789
F9    4    0.624653    0.478447    0.683786    11.00000    0.03943    0.07003 =
         0.10142   -0.03962   -0.00211   -0.01041
PART 1
F10   4    0.850096    0.237486    0.941535    61.00000    0.10574    0.10079 =
         0.04574   -0.03746    0.00441   -0.00525
PART 0
PART 2
F10A  4    0.954169    0.269442    0.916251   -61.00000    0.10465    0.13431 =
         0.06153   -0.03665   -0.01865   -0.03299
PART 0
PART 1
F11   4    0.964310    0.138060    0.992669    61.00000    0.11064    0.12447 =
         0.02507   -0.01812   -0.01350   -0.01660
PART 0
PART 2
F11A  4    0.971672    0.151258    0.988543   -61.00000    0.11247    0.11166 =
         0.06683   -0.03345   -0.02433   -0.02145
PART 0
PART 1
F12   4    0.858168    0.118867    0.954254    61.00000    0.10273    0.09873 =
         0.05828   -0.01347    0.01875   -0.03195
PART 0
PART 2
F12A  4    0.841037    0.224501    0.943380   -61.00000    0.07232    0.11596 =
         0.06963   -0.02384    0.02532   -0.01262
PART 0
PART 1
F13   4    1.046774    0.039901    0.919588    61.00000    0.10941    0.08567 =
         0.06010   -0.00960   -0.02487    0.02432
PART 0
PART 2
F13A  4    0.861978    0.090840    0.928182   -61.00000    0.13049    0.10695 =
         0.08906   -0.01754    0.00204   -0.03695
PART 0
PART 1
F14   4    0.944826    0.063593    0.847485    61.00000    0.16604    0.08257 =
         0.10551   -0.03443   -0.03182   -0.01472
PART 0
PART 2
F14A  4    0.928717    0.075579    0.835199   -61.00000    0.13498    0.05279 =
         0.05335   -0.01948   -0.03116    0.01631
PART 0
PART 1
F15   4    1.064813    0.090743    0.810484    61.00000    0.08875    0.09611 =
         0.05145   -0.01831    0.00880    0.01977
PART 0
PART 2
F15A  4    1.003809    0.033228    0.928011   -61.00000    0.12734    0.09616 =
         0.07191   -0.00248   -0.01794    0.01278
PART 0
PART 1
F16   4    1.052666    0.243009    0.792781    61.00000    0.06452    0.18010 =
         0.06328    0.00287   -0.01134   -0.05310
PART 0
PART 2
F16A  4    1.078167    0.124174    0.797593   -61.00000    0.06330    0.12952 =
         0.05865   -0.00624   -0.01053    0.01540
PART 0
PART 1
F17   4    1.102773    0.169238    0.895980    61.00000    0.06112    0.11880 =
         0.10026   -0.01063   -0.04076   -0.00798
PART 0
PART 2
F17A  4    1.110853    0.125610    0.893734   -61.00000    0.06743    0.13297 =
         0.08625   -0.00594   -0.02266    0.01977
PART 0
PART 1
F18   4    0.998045    0.276714    0.882982    61.00000    0.10665    0.12113 =
         0.10110   -0.04284   -0.03260   -0.03660
PART 0
PART 2
F18A  4    1.069000    0.232893    0.806947   -61.00000    0.08589    0.15538 =
         0.10831   -0.00754   -0.00604   -0.02981
PART 0
PART 1
F19   4    0.560812    0.209393    0.820842    51.00000    0.10726    0.22297 =
         0.13172   -0.06224    0.05708   -0.07765
PART 0
PART 2
F19A  4    0.558839    0.220488    0.818758   -51.00000    0.07720    0.17086 =
         0.12386   -0.08679    0.05556   -0.08398
PART 0
PART 1
F20   4    0.597989    0.319874    0.760527    51.00000    0.06867    0.06572 =
         0.14201   -0.04869    0.01787   -0.02044
PART 0
PART 2
F20A  4    0.663702    0.271643    0.821433   -51.00000    0.10728    0.11177 =
         0.09329   -0.05820    0.02516   -0.05928
PART 0
PART 1
F21   4    0.685828    0.220452    0.847211    51.00000    0.09837    0.16931 =
         0.05291   -0.05654    0.00627   -0.03841
PART 0
PART 2
F21A  4    0.693609    0.139913    0.865802   -51.00000    0.12995    0.13962 =
         0.09258    0.00148   -0.00067   -0.07063
PART 0
PART 1
F22   4    0.670596    0.199634    0.625303    51.00000    0.11074    0.16179 =
         0.08191   -0.06150    0.00153   -0.05732
PART 0
PART 2
F22A  4    0.668885    0.276279    0.620093   -51.00000    0.11989    0.12295 =
         0.06373   -0.00110   -0.00689   -0.04895
PART 0
PART 1
F23   4    0.646457    0.317888    0.637486    51.00000    0.09370    0.08025 =
         0.08445    0.01190   -0.03367   -0.04221
PART 0
PART 2
F23A  4    0.601365    0.336435    0.698036   -51.00000    0.05559    0.07140 =
         0.16316   -0.02060   -0.01511   -0.01402
PART 0
PART 1
F24   4    0.546907    0.255828    0.679640    51.00000    0.07298    0.16381 =
         0.13924   -0.00805   -0.04345   -0.07379
PART 0
PART 2
F24A  4    0.546386    0.253477    0.679923   -51.00000    0.09979    0.17924 =
         0.15247   -0.01147   -0.02650   -0.05687
PART 0
PART 1
F25   4    0.755124    0.077829    0.720287    51.00000    0.10752    0.07642 =
         0.13586   -0.06882    0.03923   -0.04673
PART 0
PART 2
F25A  4    0.706766    0.122370    0.672100   -51.00000    0.11286    0.12344 =
         0.13643   -0.07587    0.00353   -0.06325
PART 0
PART 1
F26   4    0.611133    0.109850    0.751764    51.00000    0.10256    0.11399 =
         0.24737   -0.07275    0.02715   -0.07569
PART 0
PART 2
F26A  4    0.618616    0.099358    0.769811   -51.00000    0.10092    0.07288 =
         0.20794   -0.03044    0.01504   -0.06793
PART 0
PART 1
F27   4    0.717205    0.080579    0.832137    51.00000    0.13611    0.07577 =
         0.10969    0.01450   -0.00556   -0.05242
PART 0
PART 2
F27A  4    0.767451    0.063088    0.780052   -51.00000    0.09632    0.05807 =
         0.15772   -0.01563    0.00135   -0.03094
PART 0
PART 1
F28   4    0.844099    0.305146    0.563844    41.00000    0.06659    0.09055 =
         0.06702   -0.04209   -0.03543    0.03303
PART 0
PART 2
F28A  4    0.842942    0.213582    0.569444   -41.00000    0.07681    0.08967 =
         0.06632   -0.03051   -0.01510   -0.02103
PART 0
PART 1
F29   4    0.948083    0.256261    0.496685    41.00000    0.11339    0.06792 =
         0.03433   -0.02226   -0.00595   -0.00920
PART 0
PART 2
F29A  4    0.941220    0.261487    0.497966   -41.00000    0.07582    0.06111 =
         0.04423   -0.01523   -0.01184   -0.00160
PART 0
PART 1
F30   4    0.968859    0.337119    0.540710    41.00000    0.14566    0.05044 =
         0.06899   -0.01221   -0.00884   -0.03328
PART 0
PART 2
F30A  4    0.855282    0.324853    0.564956   -41.00000    0.08163    0.05317 =
         0.05237   -0.03105   -0.00818   -0.00065
PART 0
PART 1
F31   4    1.120097    0.197053    0.557903    41.00000    0.06491    0.14270 =
         0.08730   -0.06046    0.03147   -0.03033
PART 0
PART 2
F31A  4    1.115200    0.191093    0.553960   -41.00000    0.07286    0.08964 =
         0.05088   -0.04608    0.03294   -0.00059
PART 0
PART 1
F32   4    1.123883    0.127686    0.667801    41.00000    0.05120    0.09933 =
         0.08286   -0.05657   -0.02476    0.02275
PART 0
PART 2
F32A  4    1.113960    0.211360    0.651420   -41.00000    0.03182    0.10808 =
         0.06299   -0.02784   -0.00495   -0.00964
PART 0
PART 1
F33   4    1.093638    0.253943    0.635994    41.00000    0.07054    0.10723 =
         0.10674   -0.05865    0.00106   -0.03862
PART 0
PART 2
F33A  4    1.042968    0.306870    0.562093   -41.00000    0.08644    0.07816 =
         0.08480   -0.01628    0.00291   -0.03004
PART 0
PART 1
F34   4    0.975113    0.076939    0.686301    41.00000    0.14249    0.05172 =
         0.05923   -0.01050   -0.02006   -0.03647
PART 0
PART 2
F34A  4    1.066813    0.073688    0.677326   -41.00000    0.07509    0.07042 =
         0.06007   -0.01463   -0.00006    0.00558
PART 0
PART 1
F35   4    1.025899    0.097075    0.578901    41.00000    0.08615    0.06348 =
         0.07827   -0.05576   -0.01463    0.00711
PART 0
PART 2
F35A  4    1.004165    0.099038    0.579744   -41.00000    0.08830    0.05692 =
         0.04854   -0.02284    0.01014   -0.01381
PART 0
PART 1
F36   4    0.882800    0.144462    0.599840    41.00000    0.07800    0.09157 =
         0.07957   -0.04048   -0.00579   -0.04562
PART 0
PART 2
F36A  4    0.922828    0.095626    0.674466   -41.00000    0.07013    0.04643 =
         0.04566   -0.01912    0.01110   -0.00897
PART 0
O401  6    0.793082    0.351253    0.706292    11.00000    0.04696    0.03181 =
         0.05628   -0.02368   -0.00572   -0.00699
O406  6    0.891437    0.223165    0.816839    11.00000    0.05240    0.07355 =
         0.03157   -0.01689   -0.00807   -0.00773
O411  6    0.772936    0.206276    0.730298    11.00000    0.04954    0.04952 =
         0.05972   -0.01829    0.00203   -0.02550
O416  6    0.941200    0.224411    0.680257    11.00000    0.03931    0.05710 =
         0.03903   -0.02741    0.00341   -0.00342
C402  1    0.785805    0.425984    0.700774    11.00000    0.03477    0.03488 =
         0.04833   -0.02651   -0.00052   -0.00863
C403  1    0.873263    0.447637    0.669123    11.00000    0.04228    0.06522 =
         0.08682   -0.04777    0.00787   -0.02127
C404  1    0.764945    0.436660    0.773749    11.00000    0.06049    0.05316 =
         0.05420   -0.03338   -0.00183   -0.01117
C405  1    0.704814    0.482504    0.651127    11.00000    0.04795    0.04200 =
         0.05984   -0.02514   -0.00689   -0.01111
C407  1    0.954527    0.175119    0.867464    11.00000    0.05464    0.07597 =
         0.03463   -0.01487   -0.00822   -0.00348
PART 1
C408  1    0.907232    0.167911    0.940126    61.00000    0.06950    0.07595 =
         0.04531   -0.02396   -0.00238   -0.01029
C409  1    1.003374    0.092879    0.861292    61.00000    0.08049    0.08155 =
         0.05037   -0.02482   -0.00883    0.00123
C410  1    1.029020    0.216069    0.859910    61.00000    0.06531    0.09599 =
         0.06848   -0.01638   -0.01466   -0.02365
PART 0
C412  1    0.687413    0.201182    0.740111    11.00000    0.05412    0.05830 =
         0.06577   -0.02515    0.00979   -0.03547
PART 1
C413  1    0.630219    0.240083    0.792604    51.00000    0.08134    0.09813 =
         0.09486   -0.04173    0.00914   -0.04926
C414  1    0.638086    0.244450    0.667387    51.00000    0.08730    0.10917 =
         0.10287   -0.02299   -0.00673   -0.03921
C415  1    0.693558    0.113020    0.763550    51.00000    0.09541    0.09125 =
         0.12746   -0.02957    0.00553   -0.04418
PART 0
C417  1    0.976588    0.207291    0.621104    11.00000    0.03890    0.04086 =
         0.03549   -0.02247   -0.00080   -0.00124
PART 1
C418  1    0.934659    0.278154    0.554196    41.00000    0.06733    0.04957 =
         0.04331   -0.02100   -0.00630   -0.00752
C419  1    1.081999    0.195613    0.620910    41.00000    0.05126    0.06560 =
         0.06134   -0.03625    0.00758   -0.01654
C420  1    0.964604    0.130459    0.621755    41.00000    0.06305    0.05181 =
         0.04744   -0.02718   -0.00554   -0.01468
PART 0
PART 2
C508  1    0.931145    0.204981    0.930464   -61.00000    0.07302    0.08729 =
         0.05356   -0.02602   -0.00865   -0.01433
C509  1    0.937727    0.091902    0.891317   -61.00000    0.08767    0.08500 =
         0.06212   -0.02576   -0.00934   -0.00842
C510  1    1.051697    0.165690    0.840707   -61.00000    0.07193    0.09781 =
         0.06820   -0.01905   -0.01209   -0.01211
C513  1    0.651081    0.206703    0.814206   -51.00000    0.08763    0.11379 =
         0.09719   -0.02975    0.01502   -0.04706
C514  1    0.623845    0.268887    0.683800   -51.00000    0.06755    0.09130 =
         0.10308   -0.01145   -0.00596   -0.04519
C515  1    0.693738    0.119222    0.739207   -51.00000    0.09084    0.08665 =
         0.13069   -0.03551    0.00497   -0.04909
C518  1    0.902429    0.253076    0.562166   -41.00000    0.05487    0.05188 =
         0.04449   -0.02187   -0.00377   -0.00992
C519  1    1.064090    0.228944    0.596465   -41.00000    0.05688    0.06804 =
         0.05878   -0.03040    0.00295   -0.01438
C520  1    0.993964    0.116334    0.638359   -41.00000    0.06461    0.05868 =
         0.05570   -0.02345   -0.00042   -0.01686

C201  1    0.575208    0.804067    0.441765   -81.00000    0.13342    0.13975 =
         0.12483   -0.03110    0.02785   -0.02835
AFIX 137
H20A  2    0.537360    0.779273    0.428948   -81.00000   -1.50000
H20B  2    0.569331    0.856513    0.405892   -81.00000   -1.50000
H20C  2    0.554662    0.810213    0.487889   -81.00000   -1.50000
AFIX   0
C202  1    0.674333    0.751941    0.445726   -81.00000    0.11913    0.11994 =
         0.11283   -0.04198    0.01556   -0.03874
AFIX  23
H20D  2    0.697652    0.735868    0.493709   -81.00000   -1.20000
H20E  2    0.712112    0.781753    0.411284   -81.00000   -1.20000
AFIX   0
C203  1    0.680712    0.678496    0.429018   -81.00000    0.12703    0.12330 =
         0.12384   -0.04003    0.00273   -0.04116
AFIX  23
H20F  2    0.642807    0.648782    0.463415   -81.00000   -1.20000
H20G  2    0.657416    0.694614    0.381019   -81.00000   -1.20000
AFIX   0
C204  1    0.778892    0.626526    0.432976   -81.00000    0.12453    0.12135 =
         0.13289   -0.03875    0.00286   -0.04693
AFIX  23
H20H  2    0.816121    0.657233    0.398910   -81.00000   -1.20000
H20I  2    0.801506    0.611434    0.481008   -81.00000   -1.20000
AFIX   0
C205  1    0.791937    0.552794    0.417174   -81.00000    0.12876    0.12837 =
         0.13437   -0.04399   -0.00205   -0.04736
AFIX  23
H20J  2    0.769824    0.567315    0.369091   -81.00000   -1.20000
H20K  2    0.755570    0.521324    0.451403   -81.00000   -1.20000
AFIX   0
C206  1    0.891978    0.503258    0.421735   -81.00000    0.13974    0.13625 =
         0.12440   -0.05670    0.00020   -0.04459
AFIX 137
H20L  2    0.897929    0.449345    0.424169   -81.00000   -1.50000
H20M  2    0.917817    0.500572    0.464250   -81.00000   -1.50000
H20N  2    0.925130    0.527702    0.379748   -81.00000   -1.50000
AFIX   0

PART 0
PART 1
C107  1    0.286542    0.069466    0.994339    71.00000    0.14097    0.13483 =
         0.12707   -0.03956   -0.03402   -0.02887
AFIX 137
H10O  2    0.275847    0.054587    0.955505    71.00000   -1.50000
H10P  2    0.240901    0.120632    0.993107    71.00000   -1.50000
H10Q  2    0.281279    0.028436    1.039600    71.00000   -1.50000
AFIX   0
C108  1    0.381398    0.076768    0.986339    71.00000    0.12124    0.11293 =
         0.10675   -0.04136   -0.01415   -0.02934
AFIX  23
H10R  2    0.391236    0.109502    0.937069    71.00000   -1.20000
H10S  2    0.387024    0.103947    1.018121    71.00000   -1.20000
AFIX   0
C109  1    0.452849   -0.003650    1.003992    71.00000    0.11647    0.11405 =
         0.10222   -0.04204   -0.01585   -0.03685
AFIX  23
H10T  2    0.447221   -0.030838    0.972219    71.00000   -1.20000
H10U  2    0.443031   -0.036382    1.053268    71.00000   -1.20000
AFIX   0

C101  1    0.627409    0.817284    0.441672    81.00000    0.15153    0.10535 =
         0.09112   -0.01989    0.05721   -0.04656
AFIX 137
H10A  2    0.656114    0.847706    0.400167    81.00000   -1.50000
H10B  2    0.662047    0.802983    0.483955    81.00000   -1.50000
H10C  2    0.564197    0.849753    0.447380    81.00000   -1.50000
AFIX   0
C102  1    0.627195    0.739081    0.431234    81.00000    0.12654    0.12613 =
         0.09084   -0.04331    0.03031   -0.03148
AFIX  23
H10D  2    0.596909    0.708112    0.472030    81.00000   -1.20000
H10E  2    0.594987    0.752060    0.387517    81.00000   -1.20000
AFIX   0
C103  1    0.726534    0.693485    0.425978    81.00000    0.11846    0.12444 =
         0.12894   -0.03583    0.00203   -0.04968
AFIX  23
H10F  2    0.754990    0.727203    0.386026    81.00000   -1.20000
H10G  2    0.756802    0.683410    0.469762    81.00000   -1.20000
AFIX   0
C104  1    0.745122    0.616454    0.415603    81.00000    0.12440    0.11208 =
         0.13037   -0.03906   -0.00299   -0.04494
AFIX  23
H10H  2    0.716000    0.625683    0.371568    81.00000   -1.20000
H10I  2    0.717826    0.581745    0.455580    81.00000   -1.20000
AFIX   0
C105  1    0.846380    0.575376    0.410980    81.00000    0.13600    0.12622 =
         0.15041   -0.03516    0.00385   -0.05928
AFIX  23
H10J  2    0.872851    0.610786    0.371005    81.00000   -1.20000
H10K  2    0.874829    0.567548    0.454848    81.00000   -1.20000
AFIX   0
C106  1    0.870645    0.499020    0.401336    81.00000    0.13177    0.15896 =
         0.09248   -0.06439   -0.01545   -0.04020
AFIX 137
H10L  2    0.865158    0.507330    0.351333    81.00000   -1.50000
H10M  2    0.829262    0.470116    0.430047    81.00000   -1.50000
H10N  2    0.933945    0.467912    0.416097    81.00000   -1.50000
AFIX   0

PART 0
PART 2
C207  1    0.286653    0.051809    0.995010   -71.00000    0.12746    0.13082 =
         0.11687   -0.04491   -0.03093   -0.02247
AFIX 137
H20O  2    0.289562    0.069343    0.943202   -71.00000   -1.50000
H20P  2    0.269138    0.098253    1.010360   -71.00000   -1.50000
H20Q  2    0.241052    0.023964    1.012609   -71.00000   -1.50000
AFIX   0
C208  1    0.378873   -0.003536    1.023898   -71.00000    0.11737    0.11785 =
         0.10925   -0.03995   -0.00937   -0.03169
AFIX  23
H20R  2    0.380255   -0.010973    1.074670   -71.00000   -1.20000
H20S  2    0.389061   -0.056183    1.019844   -71.00000   -1.20000
AFIX   0
C209  1    0.454244    0.028547    0.984806   -71.00000    0.11733    0.11738 =
         0.10814   -0.04181   -0.00830   -0.03471
AFIX  23
H20T  2    0.444589    0.081065    0.988939   -71.00000   -1.20000
H20U  2    0.453368    0.035839    0.934022   -71.00000   -1.20000
AFIX   0
HKLF 4

REM  0359abc18sMo
REM R1 =  0.0533 for   22567 Fo > 4sig(Fo)  and  0.0770 for all   29378 data
REM   1856 parameters refined using   2908 restraints

END

WGHT      0.0572      6.1762

REM Highest difference peak  0.767,  deepest hole -0.610,  1-sigma level  0.078
Q1    1   0.8980  0.2557  0.6468  11.00000  0.05    0.77
Q2    1   0.6770  0.1469  0.6995  11.00000  0.05    0.75
Q3    1   0.8545  0.3451  0.7018  11.00000  0.05    0.68
Q4    1   0.6222  0.6856  0.4406  11.00000  0.05    0.67
Q5    1   0.6665  0.1565  0.8159  11.00000  0.05    0.66
Q6    1   0.7943  0.6016  0.3782  11.00000  0.05    0.66
Q7    1   0.6014  0.1272  0.7072  11.00000  0.05    0.64
Q8    1   0.8765  0.5434  0.3879  11.00000  0.05    0.62
Q9    1   0.5985  0.3330  0.7373  11.00000  0.05    0.61
Q10   1   0.6127  0.2771  0.7079  11.00000  0.05    0.61
Q11   1   0.7079  0.7407  0.4707  11.00000  0.05    0.59
Q12   1   0.2015  0.6464  0.7599  11.00000  0.05    0.58
Q13   1   0.5858  0.1561  0.8316  11.00000  0.05    0.56
Q14   1   0.7283  0.1032  0.8522  11.00000  0.05    0.56
Q15   1   0.8173  0.2400  0.8970  11.00000  0.05    0.56
Q16   1   0.7417  0.2583  0.7227  11.00000  0.05    0.55
Q17   1   0.8776  0.3060  0.5172  11.00000  0.05    0.54
Q18   1   0.5252  0.2648  0.7723  11.00000  0.05    0.52
Q19   1   0.9163  0.3375  0.5518  11.00000  0.05    0.51
Q20   1   1.0230  0.2211  0.4975  11.00000  0.05    0.51
Q21   1   0.6960  0.1591  0.6335  11.00000  0.05    0.50
Q22   1   1.0627  0.2375  0.6785  11.00000  0.05    0.49
Q23   1   0.9594  0.4366  0.6873  11.00000  0.05    0.48
Q24   1   0.3371  0.5432  0.7305  11.00000  0.05    0.48
Q25   1   0.2868  0.7407  0.7345  11.00000  0.05    0.47
Q26   1   0.9336  0.1996  0.7943  11.00000  0.05    0.47
Q27   1   0.9779  0.2257  0.9170  11.00000  0.05    0.46
Q28   1   0.5808  0.1743  0.6916  11.00000  0.05    0.46
Q29   1   1.0359  0.1333  0.8407  11.00000  0.05    0.45
Q30   1   0.6364  0.1020  0.8318  11.00000  0.05    0.45
Q31   1   1.0257  0.0664  0.6610  11.00000  0.05    0.45
Q32   1   0.5396  0.2744  0.7248  11.00000  0.05    0.44
Q33   1   1.0816  0.1227  0.7083  11.00000  0.05    0.44
Q34   1   1.0975  0.0790  0.9012  11.00000  0.05    0.44
Q35   1   0.9223  0.2167  0.7812  11.00000  0.05    0.43
Q36   1   0.7173  0.0945  0.6962  11.00000  0.05    0.43
Q37   1   0.6487  0.1708  0.8697  11.00000  0.05    0.43
Q38   1   1.0761  0.1774  0.7994  11.00000  0.05    0.43
Q39   1   1.0407  0.2691  0.6581  11.00000  0.05    0.43
Q40   1   0.1397  0.5596  0.8888  11.00000  0.05    0.43
Q41   1   1.0978  0.2488  0.5420  11.00000  0.05    0.42
Q42   1   0.1957  0.6550  0.8379  11.00000  0.05    0.42
Q43   1   0.9200  0.1882  0.6840  11.00000  0.05    0.42
Q44   1   1.1368  0.1742  0.5978  11.00000  0.05    0.42
Q45   1   0.4207  0.8261  0.6212  11.00000  0.05    0.40
Q46   1   0.7648  0.2101  0.7725  11.00000  0.05    0.40
Q47   1   0.1990  0.7129  0.7706  11.00000  0.05    0.39
Q48   1   0.6533  0.4292  0.6947  11.00000  0.05    0.39
Q49   1   0.9408  0.1478  0.8649  11.00000  0.05    0.39
Q50   1   0.0322  0.7553  0.8267  11.00000  0.05    0.38
;
_shelx_res_checksum              10818
_olex2_submission_special_instructions 'No special instructions were received'
_oxdiff_exptl_absorpt_empirical_details 
;
Empirical correction (ABSPACK) includes:
- Absorption correction using spherical harmonics
- Frame scaling
;
_oxdiff_exptl_absorpt_empirical_full_max 1.933
_oxdiff_exptl_absorpt_empirical_full_min 0.772
